# Supplementary material for: Expression of a Grapevine NAC Transcription Factor Gene Is Induced in Response to Powdery Mildew Colonization in Salicylic Acid-Independent Manner
Source: Sci Rep. 2016 Aug 4;6:30825. doi: 10.1038/srep30825 (PMC4973223; doi:10.1038/srep30825)
Supplement: Supplementary Dataset 1 [file srep30825-s1.xls]

## Sheet: Supplementary Table
Expression of a Grapevine NAC Transcription Factor Gene Is Induced in Response to Powdery Mildew Colonization in Salicylic Acid-Independent Manner
Zsofia Toth, Patrick Winterhagen, Balazs Kalapos, Yingcai Su, Laszlo Kovacs, and Erzsebet Kiss

## Sheet: Total number of genes&Graphs
Number of Genes Up- or Down-Regulated >1.5X in response to Treatments (at p<0.01 at False Discovery Rate < 5%)
Up in Response to PM, but not SA	105	PM-regulated
Down in Response to PM, but not SA	89
Up in Response to SA, but not PM	136	SA-regulated
Down in Response to SA, but not PM	166
Up in Response to both PM and SA	137	PM&SA-regulated
Down in Response to both PM and SA	40
Up in Response to PM , down to SA	2
Down in Response to PM , up to SA	0

## Sheet: PM
No.	p-value	Affymetrix Gene ID	Control-1	Control-2	Control-3	PM-1	PM-2	PM-3	SA-1	SA-2	SA-3	Affymetrix Gene ID	Control Average	PM Average	SA Average	SA-Control Log2	PM-Control Log2	SA/Control Linear	PM/Control Linear	Affymetrix Gene ID	p-value	GeneBank	GeneIndex	EST	Vitis vinifera								Arabidopsis thaliana				Arabidopsis lyrata				Solanum tuberosum				Solanum lycopersicum				GeneID
																									EnsembPlants ID	VTCdb symbol	VTCdb annot.	Location	RefSeq		NR		RefSeq		NR		RefSeq		NR		RefSeq		NR		RefSeq		NR
PM up-regulated/no response to SA /yellow colour represents the reference fungal genes/ No. 27 is the NAC042_5
1	4.62319e-07	1615715_at	2.97195	3.06335	2.94274	11.9296	10.8574	10.6392	2.70534	3.11411	2.91194	1615715_at	2.99268	11.1421	2.91046	8.14938	-0.08222	0.944603	283.928	1615715_at	4.62319e-07	gb:CF074514	gi:33111170	VvNCCR1dp7 NCCR1 Vitis vinifera cDNA.	VIT_01s0011g04670	ABC	ABC transporter G member 2	1:4195141-4204508	ref|XP_002284094.1| PREDICTED: ABC transporter G family member 7-like [Vitis vinifera]	6.1	N/A	N/A	ref|NP_564150.1| F-box protein 7 [Arabidopsis thaliana]	1.6	ref|NP_564150.1| F-box protein 7 [Arabidopsis thaliana] sp|Q9XI00.1|SKI32_ARATH RecName: Full=F-box protein 7; AltName: Full=SKP1-interacting partner 32 gb|AAD41431.1|AC007727_20 Contains PF|00646 F-box domain. ESTs gb|Z37267, gb|R90412, gb|Z37268 and gb|T88189 come from this gene [Arabidopsis thaliana] gb|AAP21235.1| At1g21760 [Arabidopsis thaliana] dbj|BAE99994.1| hypothetical protein [Arabidop…	3.0	ref|XP_002881751.1| bZIP transcription factor family protein [Arabidopsis lyrata subsp. lyrata]	8.2	ref|XP_002881751.1| bZIP transcription factor family protein [Arabidopsis lyrata subsp. lyrata] gb|EFH58010.1| bZIP transcription factor family protein [Arabidopsis lyrata subsp. lyrata]	8.6	ref|XP_006361622.1| PREDICTED: probable carboxylesterase 120-like [Solanum tuberosum]	0.86	ref|XP_006361622.1| PREDICTED: probable carboxylesterase 120-like [Solanum tuberosum]	5.8	ref|XP_004229318.1| PREDICTED: uncharacterized protein LOC101258408 [Solanum lycopersicum]	1.4	ref|XP_004229318.1| PREDICTED: uncharacterized protein LOC101258408 [Solanum lycopersicum]	9.2	1615715_at
2	0.000182891	1620314_at	2.00483	1.8862	2.09653	7.86973	6.46761	5.63133	2.02064	2.11927	1.93283	1620314_at	1.99585	6.65622	2.02425	4.66037	0.0283967	1.01988	25.2879	1620314_at	0.000182891	gb:CD010388	gi:30327126	VVB111B08_342295 An expressed sequence tagdatabase for abiotic stressed leaves of Vitis vinifera var. ChardonnayVitis vinifera cDNA clone VVB111B08 5.	VIT_17s0000g05460	nodulin	Nodulin	17:5956449-5958829	ref|XP_002266496.1| PREDICTED: uncharacterized protein LOC100250053 [Vitis vinifera]	5.8	N/A	N/A	N/A	N/A	N/A	N/A	N/A	N/A	N/A	N/A	ref|XP_006343080.1| PREDICTED: homeobox-leucine zipper protein GLABRA 2-like [Solanum tuberosum]	4.9	ref|XP_006343080.1| PREDICTED: homeobox-leucine zipper protein GLABRA 2-like [Solanum tuberosum]	5.2	ref|XP_004235676.1| PREDICTED: homeobox-leucine zipper protein GLABRA 2-like [Solanum lycopersicum]	4.3	ref|XP_004235676.1| PREDICTED: homeobox-leucine zipper protein GLABRA 2-like [Solanum lycopersicum]	4.5	1620314_at
3	0.000467602	1617118_at	2.85638	2.72987	2.63018	8.18057	6.1242	6.13999	2.60322	2.7694	2.66625	1617118_at	2.73881	6.81492	2.67962	4.07611	-0.0591893	0.959803	16.8667	1617118_at	0.000467602	gb:CB002812	gi:27580117	VVB021B05_132482 An expressed sequence tagdatabase for abiotic stressed leaves of Vitis vinifera var. ChardonnayVitis vinifera cDNA clone VVB021B05 5.	VIT_13s0064g01190	RNA binding	RNA recognition motif (RRM)-containing protein	13:23074380-23089273	ref|XP_003633575.1| PREDICTED: uncharacterized protein LOC100855398 [Vitis vinifera]	3.8	emb|CAN79374.1| hypothetical protein VITISV_028503 [Vitis vinifera]	5.4	ref|NP_195987.1| uncharacterized protein [Arabidopsis thaliana]	0.81	ref|NP_195987.1| uncharacterized protein [Arabidopsis thaliana] emb|CAB82932.1| putative protein [Arabidopsis thaliana] gb|AAO42309.1| unknown protein [Arabidopsis thaliana] gb|AAO64044.1| unknown protein [Arabidopsis thaliana] gb|AED90640.1| uncharacterized protein AT5G03670 [Arabidopsis thaliana]	1.6	ref|XP_002892875.1| hypothetical protein ARALYDRAFT_888960 [Arabidopsis lyrata subsp. lyrata]	0.11	ref|XP_002892875.1| hypothetical protein ARALYDRAFT_888960 [Arabidopsis lyrata subsp. lyrata] gb|EFH69134.1| hypothetical protein ARALYDRAFT_888960 [Arabidopsis lyrata subsp. lyrata]	0.74	ref|XP_006367831.1| PREDICTED: F-box protein At3g56470-like [Solanum tuberosum]	2.3	ref|XP_006367831.1| PREDICTED: F-box protein At3g56470-like [Solanum tuberosum]	2.4	ref|XP_004238128.1| PREDICTED: protein DCL, chloroplastic-like [Solanum lycopersicum]	2.3	ref|XP_004238128.1| PREDICTED: protein DCL, chloroplastic-like [Solanum lycopersicum]	2.4	1617118_at
4	0.000853553	1607447_at	2.19225	2.19028	2.25339	7.57033	6.02418	5.06709	2.19085	2.51041	2.3889	1607447_at	2.21197	6.22053	2.36339	4.00856	0.151413	1.11066	16.0952	1607447_at	0.000853553	gb:CD719271	gi:32270112	VVB159D02_410449 An expressed sequence tagdatabase for abiotic stressed leaves of Vitis vinifera var. ChardonnayVitis vinifera cDNA clone VVB159D02 5.	VIT_11s0118g00700	DBPPP2C_1	Protein phosphatase 2C DBP	11:6467916-6472998	ref|XP_002267448.1| PREDICTED: probable protein phosphatase 2C 27 [Vitis vinifera]	0.62	ref|XP_002267448.1| PREDICTED: probable protein phosphatase 2C 27 [Vitis vinifera] emb|CBI25587.3| unnamed protein product [Vitis vinifera]	1.7	ref|NP_180335.2| uncharacterized protein [Arabidopsis thaliana]	0.025	ref|NP_180335.2| uncharacterized protein [Arabidopsis thaliana] gb|AEC08024.1| uncharacterized protein AT2G27670 [Arabidopsis thaliana]	0.049	ref|XP_002868674.1| hypothetical protein ARALYDRAFT_493978 [Arabidopsis lyrata subsp. lyrata]	5.9	ref|XP_002868674.1| hypothetical protein ARALYDRAFT_493978 [Arabidopsis lyrata subsp. lyrata] gb|EFH44933.1| hypothetical protein ARALYDRAFT_493978 [Arabidopsis lyrata subsp. lyrata]	6.2	ref|XP_006350282.1| PREDICTED: ribokinase-like [Solanum tuberosum]	3.3	ref|XP_006350282.1| PREDICTED: ribokinase-like [Solanum tuberosum]	3.5	ref|XP_004233469.1| PREDICTED: uncharacterized protein LOC101249886 [Solanum lycopersicum]	3.9	ref|XP_004233469.1| PREDICTED: uncharacterized protein LOC101249886 [Solanum lycopersicum]	4.1	1607447_at
5	0.000307977	1620882_at	2.18557	2.34964	2.22776	7.42698	5.83432	5.41674	2.2909	2.31799	2.24149	1620882_at	2.25432	6.22601	2.28346	3.97169	0.0291347	1.0204	15.6891	1620882_at	0.000307977	gb:CB002812	gi:27580117	VVB021B05_132482 An expressed sequence tagdatabase for abiotic stressed leaves of Vitis vinifera var. ChardonnayVitis vinifera cDNA clone VVB021B05 5.	VIT_13s0064g01190	RNA binding	RNA recognition motif (RRM)-containing protein	13:23074380-23089273	ref|XP_003633575.1| PREDICTED: uncharacterized protein LOC100855398 [Vitis vinifera]	3.8	emb|CAN79374.1| hypothetical protein VITISV_028503 [Vitis vinifera]	5.4	ref|NP_195987.1| uncharacterized protein [Arabidopsis thaliana]	0.81	ref|NP_195987.1| uncharacterized protein [Arabidopsis thaliana] emb|CAB82932.1| putative protein [Arabidopsis thaliana] gb|AAO42309.1| unknown protein [Arabidopsis thaliana] gb|AAO64044.1| unknown protein [Arabidopsis thaliana] gb|AED90640.1| uncharacterized protein AT5G03670 [Arabidopsis thaliana]	1.6	ref|XP_002892875.1| hypothetical protein ARALYDRAFT_888960 [Arabidopsis lyrata subsp. lyrata]	0.71	ref|XP_002892875.1| hypothetical protein ARALYDRAFT_888960 [Arabidopsis lyrata subsp. lyrata] gb|EFH69134.1| hypothetical protein ARALYDRAFT_888960 [Arabidopsis lyrata subsp. lyrata]	0.74	ref|XP_006367831.1| PREDICTED: F-box protein At3g56470-like [Solanum tuberosum]	2.3	ref|XP_006367831.1| PREDICTED: F-box protein At3g56470-like [Solanum tuberosum]	2.4	ref|XP_004238128.1| PREDICTED: protein DCL, chloroplastic-like [Solanum lycopersicum]	2.3	ref|XP_004238128.1| PREDICTED: protein DCL, chloroplastic-like [Solanum lycopersicum]	2.4	1620882_at
6	0.000568656	1620082_at	2.46451	2.93738	2.64469	7.8585	6.27427	5.58174	2.4789	2.60525	2.48966	1620082_at	2.6822	6.57151	2.52461	3.88931	-0.157589	0.896522	14.8183	1620082_at	0.000568656	gb:CD719271	gi:32270112	VVB159D02_410449 An expressed sequence tagdatabase for abiotic stressed leaves of Vitis vinifera var. ChardonnayVitis vinifera cDNA clone VVB159D02 5.	VIT_11s0118g00700	DBPPP2C_1	Protein phosphatase 2C DBP	11:6467916-6472998	ref|XP_002267448.1| PREDICTED: probable protein phosphatase 2C 27 [Vitis vinifera]	0.62	ref|XP_002267448.1| PREDICTED: probable protein phosphatase 2C 27 [Vitis vinifera] emb|CBI25587.3| unnamed protein product [Vitis vinifera]	1.7	ref|NP_180335.2| uncharacterized protein [Arabidopsis thaliana]	0.025	ref|NP_180335.2| uncharacterized protein [Arabidopsis thaliana] gb|AEC08024.1| uncharacterized protein AT2G27670 [Arabidopsis thaliana]	0.049	ref|XP_002868674.1| hypothetical protein ARALYDRAFT_493978 [Arabidopsis lyrata subsp. lyrata]	5.9	ref|XP_002868674.1| hypothetical protein ARALYDRAFT_493978 [Arabidopsis lyrata subsp. lyrata] gb|EFH44933.1| hypothetical protein ARALYDRAFT_493978 [Arabidopsis lyrata subsp. lyrata]	6.2	ref|XP_006350282.1| PREDICTED: ribokinase-like [Solanum tuberosum]	3.3	ref|XP_006350282.1| PREDICTED: ribokinase-like [Solanum tuberosum]	3.5	ref|XP_004233469.1| PREDICTED: uncharacterized protein LOC101249886 [Solanum lycopersicum]	3.9	ref|XP_004233469.1| PREDICTED: uncharacterized protein LOC101249886 [Solanum lycopersicum]	4.1	1620082_at
7	3.4794e-06	1618568_s_at	5.7544	5.72395	5.96627	9.725	9.82356	9.10259	5.92654	6.23161	5.90606	1618568_s_at	5.81487	9.55038	6.0214	3.73551	0.206529	1.15391	13.3198	1618568_s_at	3.4794e-06	gb:CF205010.1	gi:33399383	RR890915I0004_IIIa_Ra_G02 Vitis sp.RR890915I Vitis hybrid cultivar cDNA clone RR890915I0004_IIIa_Ra_G023'.	VIT_05s0077g01540	Bet v I allergen	Bet v I allergen	5:1239417-1240018	ref|XP_002274706.1| PREDICTED: major allergen Pru ar 1-like [Vitis vinifera]	2e-105	ref|XP_002274706.1| PREDICTED: major allergen Pru ar 1-like [Vitis vinifera]	5e-105	ref|NP_173813.1| MLP-like protein 423 [Arabidopsis thaliana] ref|NP_001185075.1| MLP-like protein 423 [Arabidopsis thaliana]	8e-15	ref|NP_173813.1| MLP-like protein 423 [Arabidopsis thaliana] ref|NP_001185075.1| MLP-like protein 423 [Arabidopsis thaliana] sp|Q93VR4.1|ML423_ARATH RecName: Full=MLP-like protein 423 gb|AAK96470.1| At1g24020/T23E23_22 [Arabidopsis thaliana] emb|CAC83600.1| major latex-like protein [Arabidopsis thaliana] gb|AAL31239.1| At1g24020/T23E23_22 [Arabidopsis thaliana] gb|AEE30466.1| MLP-like protein 423…	2e-14	ref|XP_002893317.1| bet v I allergen family protein [Arabidopsis lyrata subsp. lyrata]	8e-15	ref|XP_002893317.1| bet v I allergen family protein [Arabidopsis lyrata subsp. lyrata] gb|EFH69576.1| bet v I allergen family protein [Arabidopsis lyrata subsp. lyrata]	9e-15	ref|XP_006349827.1| PREDICTED: major allergen Pru ar 1-like [Solanum tuberosum]	4e-66	ref|XP_006349827.1| PREDICTED: major allergen Pru ar 1-like [Solanum tuberosum]	4e-66	ref|XP_004236450.1| PREDICTED: major allergen Pru ar 1-like [Solanum lycopersicum]	8e-52	ref|XP_004236450.1| PREDICTED: major allergen Pru ar 1-like [Solanum lycopersicum]	8e-52	1618568_s_at
8	0.000137064	1618663_s_at	3.29652	3.27802	3.96035	7.23225	7.30148	7.0832	4.01957	4.7869	3.39909	1618663_s_at	3.51163	7.20564	4.06852	3.69401	0.556886	1.47109	12.9422	1618663_s_at	0.000137064	gb:BM436446	gi:18458168	VVA004C08_52475 An expressed sequence tagdatabase for abiotic stressed leaves of Vitis vinifera var. ChardonnayVitis vinifera cDNA clone VVA004C08 5.	VIT_06s0004g01020	disease resistance response	Dirigent protein	6:1125325-1138513	ref|XP_002285677.1| PREDICTED: uncharacterized protein LOC100263839 [Vitis vinifera]	2e-127	ref|XP_002285677.1| PREDICTED: uncharacterized protein LOC100263839 [Vitis vinifera]	5e-127	ref|NP_187974.1| disease resistance-responsive, dirigent domain-containing protein [Arabidopsis thaliana]	2e-59	ref|NP_187974.1| disease resistance-responsive, dirigent domain-containing protein [Arabidopsis thaliana] sp|Q9LID5.1|DIR7_ARATH RecName: Full=Dirigent protein 7; Short=AtDIR7; Flags: Precursor dbj|BAB01912.1| disease resistance response protein-like [Arabidopsis thaliana] dbj|BAC42662.1| putative dirigent protein [Arabidopsis thaliana] gb|AAQ89609.1| At3g13650 [Arabidopsis thaliana] gb|AEE75387.…	3e-59	ref|XP_002882835.1| disease resistance response [Arabidopsis lyrata subsp. lyrata]	2e-60	ref|XP_002882835.1| disease resistance response [Arabidopsis lyrata subsp. lyrata] gb|EFH59094.1| disease resistance response [Arabidopsis lyrata subsp. lyrata]	1e-59	ref|XP_006344589.1| PREDICTED: dirigent protein 19-like [Solanum tuberosum]	2e-59	gb|AFA36428.1| dirigent-like protein [Solanum tuberosum]	2e-59	ref|XP_004228335.1| PREDICTED: disease resistance response protein 206-like [Solanum lycopersicum]	4e-56	ref|XP_004228335.1| PREDICTED: disease resistance response protein 206-like [Solanum lycopersicum]	4e-56	1618663_s_at
9	0.00138189	1616335_at	2.3008	2.4248	2.3178	7.40901	5.57052	4.89557	2.24904	2.1737	2.21146	1616335_at	2.3478	5.95837	2.2114	3.61057	-0.136402	0.909785	12.2149	1616335_at	0.00138189	gb:BM437825	gi:18459547	VVA026A12_55145 An expressed sequence tagdatabase for abiotic stressed leaves of Vitis vinifera var. ChardonnayVitis vinifera cDNA clone VVA026A12 5.	VIT_08s0105g00550	electron transport SCO1/SenC	Electron transport SCO1/SenC	8:7884717-7889258	ref|XP_002263427.1| PREDICTED: protein SCO1 homolog 1, mitochondrial [Vitis vinifera]	5e-40	ref|XP_002263427.1| PREDICTED: protein SCO1 homolog 1, mitochondrial [Vitis vinifera] emb|CBI22811.3| unnamed protein product [Vitis vinifera]	1e-39	ref|NP_566339.1| copper chaperone SCO1-like protein HCC1 [Arabidopsis thaliana]	2e-38	gb|AAF07830.1|AC010871_6 putative SCO1 protein [Arabidopsis thaliana]	2e-38	ref|XP_002882593.1| electron transport SCO1/SenC family protein [Arabidopsis lyrata subsp. lyrata]	8e-39	ref|XP_002882593.1| electron transport SCO1/SenC family protein [Arabidopsis lyrata subsp. lyrata] gb|EFH58852.1| electron transport SCO1/SenC family protein [Arabidopsis lyrata subsp. lyrata]	6e-38	ref|XP_006366947.1| PREDICTED: protein SCO1 homolog 1, mitochondrial-like [Solanum tuberosum]	4e-40	ref|XP_006366947.1| PREDICTED: protein SCO1 homolog 1, mitochondrial-like [Solanum tuberosum]	5e-40	ref|XP_004246749.1| PREDICTED: protein SCO1 homolog 1, mitochondrial-like [Solanum lycopersicum]	2e-42	ref|XP_004246749.1| PREDICTED: protein SCO1 homolog 1, mitochondrial-like [Solanum lycopersicum]	2e-42	1616335_at
10	0.00103041	1607693_at	2.45819	2.37469	2.55568	7.42439	5.51179	5.23728	2.47995	2.59983	2.23881	1607693_at	2.46285	6.05782	2.43953	3.59497	-0.023326	0.983962	12.0835	1607693_at	0.00103041	gb:CD010388	gi:30327126	VVB111B08_342295 An expressed sequence tagdatabase for abiotic stressed leaves of Vitis vinifera var. ChardonnayVitis vinifera cDNA clone VVB111B08 5.	VIT_17s0000g05460	nodulin	Nodulin	17:5956449-5958829	ref|XP_002266496.1| PREDICTED: uncharacterized protein LOC100250053 [Vitis vinifera]	5.8	N/A	N/A	N/A	N/A	N/A	N/A	N/A	N/A	N/A	N/A	ref|XP_006343080.1| PREDICTED: homeobox-leucine zipper protein GLABRA 2-like [Solanum tuberosum]	4.9	ref|XP_006343080.1| PREDICTED: homeobox-leucine zipper protein GLABRA 2-like [Solanum tuberosum]	5.2	ref|XP_004235676.1| PREDICTED: homeobox-leucine zipper protein GLABRA 2-like [Solanum lycopersicum]	4.3	ref|XP_004235676.1| PREDICTED: homeobox-leucine zipper protein GLABRA 2-like [Solanum lycopersicum]	4.5	1607693_at
11	0.00362804	1620138_at	1.9701	2.42591	1.99594	7.18746	5.49054	4.28072	2.0912	2.36194	2.07665	1620138_at	2.13065	5.6529	2.17659	3.52226	0.0459453	1.03236	11.4896	1620138_at	0.00362804	gb:BM437825	gi:18459547	VVA026A12_55145 An expressed sequence tagdatabase for abiotic stressed leaves of Vitis vinifera var. ChardonnayVitis vinifera cDNA clone VVA026A12 5.	VIT_08s0105g00550	electron transport SCO1/SenC	Electron transport SCO1/SenC	8:7884717-7889258	ref|XP_002263427.1| PREDICTED: protein SCO1 homolog 1, mitochondrial [Vitis vinifera]	5e-40	ref|XP_002263427.1| PREDICTED: protein SCO1 homolog 1, mitochondrial [Vitis vinifera] emb|CBI22811.3| unnamed protein product [Vitis vinifera]	1e-39	ref|NP_566339.1| copper chaperone SCO1-like protein HCC1 [Arabidopsis thaliana]	2e-38	gb|AAF07830.1|AC010871_6 putative SCO1 protein [Arabidopsis thaliana]	2e-38	ref|XP_002882593.1| electron transport SCO1/SenC family protein [Arabidopsis lyrata subsp. lyrata]	5e-38	ref|XP_002882593.1| electron transport SCO1/SenC family protein [Arabidopsis lyrata subsp. lyrata] gb|EFH58852.1| electron transport SCO1/SenC family protein [Arabidopsis lyrata subsp. lyrata]	6e-38	ref|XP_006366947.1| PREDICTED: protein SCO1 homolog 1, mitochondrial-like [Solanum tuberosum]	4e-40	ref|XP_006366947.1| PREDICTED: protein SCO1 homolog 1, mitochondrial-like [Solanum tuberosum]	5e-40	ref|XP_004246749.1| PREDICTED: protein SCO1 homolog 1, mitochondrial-like [Solanum lycopersicum]	2e-42	ref|XP_004246749.1| PREDICTED: protein SCO1 homolog 1, mitochondrial-like [Solanum lycopersicum]	2e-42	1620138_at
12	0.000207943	1619710_at	4.63806	4.33956	5.30601	8.41859	8.25992	8.16637	5.30225	6.08812	4.83274	1619710_at	4.76121	8.28163	5.4077	3.52042	0.646492	1.56536	11.475	1619710_at	0.000207943	gb:BM436446	gi:18458168	VVA004C08_52475 An expressed sequence tagdatabase for abiotic stressed leaves of Vitis vinifera var. ChardonnayVitis vinifera cDNA clone VVA004C08 5.	VIT_06s0004g01020	disease resistance response	Dirigent protein	6:1125325-1138513	ref|XP_002285677.1| PREDICTED: uncharacterized protein LOC100263839 [Vitis vinifera]	2e-127	ref|XP_002285677.1| PREDICTED: uncharacterized protein LOC100263839 [Vitis vinifera]	5e-127	ref|NP_187974.1| disease resistance-responsive, dirigent domain-containing protein [Arabidopsis thaliana]	2e-59	ref|NP_187974.1| disease resistance-responsive, dirigent domain-containing protein [Arabidopsis thaliana] sp|Q9LID5.1|DIR7_ARATH RecName: Full=Dirigent protein 7; Short=AtDIR7; Flags: Precursor dbj|BAB01912.1| disease resistance response protein-like [Arabidopsis thaliana] dbj|BAC42662.1| putative dirigent protein [Arabidopsis thaliana] gb|AAQ89609.1| At3g13650 [Arabidopsis thaliana] gb|AEE75387.…	3e-59	ref|XP_002882835.1| disease resistance response [Arabidopsis lyrata subsp. lyrata]	1e-59	ref|XP_002882835.1| disease resistance response [Arabidopsis lyrata subsp. lyrata] gb|EFH59094.1| disease resistance response [Arabidopsis lyrata subsp. lyrata]	1e-59	ref|XP_006344589.1| PREDICTED: dirigent protein 19-like [Solanum tuberosum]	2e-59	gb|AFA36428.1| dirigent-like protein [Solanum tuberosum]	2e-59	ref|XP_004228335.1| PREDICTED: disease resistance response protein 206-like [Solanum lycopersicum]	4e-56	ref|XP_004228335.1| PREDICTED: disease resistance response protein 206-like [Solanum lycopersicum]	4e-56	1619710_at
13	5.29549e-05	1619034_at	5.50474	4.90623	4.73524	7.97404	8.5601	8.34114	3.98207	4.83372	3.83216	1619034_at	5.04874	8.29176	4.21598	3.24303	-0.832754	0.561456	9.46778	1619034_at	5.29549e-05	gb:CK136955.1	gi:38629035	VRJ89 Vitis riparia endodormant bud - VRJVitis riparia cDNA clone VRJ89 3'.	VIT_02s0025g04080	CYP87A2	CYP87A2	2:3591071-3593551	ref|XP_002283337.1| PREDICTED: cytochrome P450 87A3 [Vitis vinifera]	4e-51	emb|CBI34719.3| unnamed protein product [Vitis vinifera]	9e-51	ref|NP_190083.2| cytochrome P450 family protein [Arabidopsis thaliana]	3e-38	ref|NP_190083.2| cytochrome P450 family protein [Arabidopsis thaliana] gb|AEE77974.1| cytochrome P450 family protein [Arabidopsis thaliana]	6e-38	ref|XP_002862856.1| hypothetical protein ARALYDRAFT_920203 [Arabidopsis lyrata subsp. lyrata]	2e-37	ref|XP_002862856.1| hypothetical protein ARALYDRAFT_920203 [Arabidopsis lyrata subsp. lyrata] gb|EFH39114.1| hypothetical protein ARALYDRAFT_920203 [Arabidopsis lyrata subsp. lyrata]	2e-37	ref|XP_006366247.1| PREDICTED: cytochrome P450 87A3-like [Solanum tuberosum]	1e-48	ref|XP_006366247.1| PREDICTED: cytochrome P450 87A3-like [Solanum tuberosum]	1e-48	ref|XP_004246127.1| PREDICTED: cytochrome P450 87A3-like [Solanum lycopersicum]	4e-31	ref|XP_004246127.1| PREDICTED: cytochrome P450 87A3-like [Solanum lycopersicum]	4e-31	1619034_at
14	0.00124314	1610182_at	6.72476	5.26156	5.73279	9.40879	9.08984	8.8736	7.10894	7.79768	6.6808	1610182_at	5.90637	9.12408	7.19581	3.21771	1.28944	2.44433	9.3031	1610182_at	0.00124314	gb:BQ797806	gi:22012772	EST 6744 Ripening Grape berries Lambda ZapII Library Vitis vinifera cDNA clone RT084B05 3'.	VIT_11s0065g00130	CYP716A1	Taxane 10-beta-hydroxylase	11:13427484-13430235	ref|NP_001268115.1| cytochrome P450 CYP716A15 [Vitis vinifera]	2e-102	emb|CBI24045.3| unnamed protein product [Vitis vinifera]	2e-104	ref|NP_198460.1| cytochrome P450, family 716, subfamily A, polypeptide 1 [Arabidopsis thaliana]	8e-76	ref|NP_198460.1| cytochrome P450, family 716, subfamily A, polypeptide 1 [Arabidopsis thaliana] dbj|BAA96885.1| cytochrome P450-like [Arabidopsis thaliana] gb|AED94045.1| cytochrome P450, family 716, subfamily A, polypeptide 1 [Arabidopsis thaliana]	2e-75	ref|XP_002868459.1| CYP716A1 [Arabidopsis lyrata subsp. lyrata]	1e-73	ref|XP_002868459.1| CYP716A1 [Arabidopsis lyrata subsp. lyrata] gb|EFH44718.1| CYP716A1 [Arabidopsis lyrata subsp. lyrata]	1e-73	ref|XP_006338129.1| PREDICTED: cytochrome P450 716B2-like [Solanum tuberosum]	1e-88	ref|XP_006338129.1| PREDICTED: cytochrome P450 716B2-like [Solanum tuberosum]	6e-88	ref|XP_004239296.1| PREDICTED: cytochrome P450 716B2-like [Solanum lycopersicum]	5e-84	ref|XP_004239296.1| PREDICTED: cytochrome P450 716B2-like [Solanum lycopersicum]	5e-84	1610182_at
15	0.00101841	1609256_s_at	4.78294	3.1772	3.40223	6.79029	7.00533	7.09877	4.69525	4.68462	3.99678	1609256_s_at	3.78746	6.96479	4.45888	3.17734	0.671423	1.59264	9.04635	1609256_s_at	0.00101841	gb:CF201563.1	gi:33395936	RR890915N0003_IVa_Ra_G11 Vitis sp.RR890915N Vitis hybrid cultivar cDNA clone RR890915N0003_IVa_Ra_G113'.	VIT_15s0046g02080	Unknown	Unknown	15:18878378-18879040	ref|XP_002277286.1| PREDICTED: uncharacterized protein LOC100258567 [Vitis vinifera]	0.79	ref|XP_002277286.1| PREDICTED: uncharacterized protein LOC100258567 [Vitis vinifera] emb|CAN73280.1| hypothetical protein VITISV_040609 [Vitis vinifera] emb|CBI40418.3| unnamed protein product [Vitis vinifera]	2.2	ref|NP_192706.5| CST complex subunit CTC1 [Arabidopsis thaliana]	5.1	emb|CAB40051.1| putative protein [Arabidopsis thaliana] emb|CAB81184.1| putative protein [Arabidopsis thaliana]	3.6	ref|XP_002875921.1| transferase family protein [Arabidopsis lyrata subsp. lyrata]	7.8	ref|XP_002875921.1| transferase family protein [Arabidopsis lyrata subsp. lyrata] gb|EFH52180.1| transferase family protein [Arabidopsis lyrata subsp. lyrata]	8.2	ref|XP_006363120.1| PREDICTED: probable dolichyl pyrophosphate Man9GlcNAc2 alpha-1,3-glucosyltransferase-like [Solanum tuberosum]	1.1	ref|XP_006363120.1| PREDICTED: probable dolichyl pyrophosphate Man9GlcNAc2 alpha-1,3-glucosyltransferase-like [Solanum tuberosum]	7.4	ref|XP_004243204.1| PREDICTED: glycerol-3-phosphate acyltransferase 1-like [Solanum lycopersicum]	1.2	ref|XP_004243204.1| PREDICTED: glycerol-3-phosphate acyltransferase 1-like [Solanum lycopersicum]	7.9	1609256_s_at
16	0.000516278	1610850_at	7.27826	7.33133	7.03157	10.5525	10.4698	10.1204	6.00126	7.74642	6.02281	1610850_at	7.21372	10.3809	6.59016	3.16717	-0.623557	0.649069	8.98284	1610850_at	0.000516278	gb:S63225.1	gi:235944	stilbene synthase [Vitis=grapes, cv. Optima,mRNA, 1300 nt]	VIT_16s0100g01190	TT4	Stilbene synthase [Vitis vinifera]	16:16698041-16699922	ref|NP_001267939.1| stilbene synthase 1 [Vitis vinifera]	0.0	ref|NP_001267939.1| stilbene synthase 1 [Vitis vinifera] sp|P28343.2|THS1_VITVI RecName: Full=Stilbene synthase 1; AltName: Full=PSV25; AltName: Full=Resveratrol synthase 1; AltName: Full=Trihydroxystilbene synthase 1; Short=StSy 1; AltName: Full=Vitis stilbene synthase 1 dbj|BAB20980.1| stilbene synthase [Vitis vinifera] gb|AEX32788.1| resveratrol synthase [Vitis vinifera]	0.0	ref|NP_196897.1| chalcone synthase [Arabidopsis thaliana]	0.0	ref|NP_196897.1| chalcone synthase [Arabidopsis thaliana] sp|P13114.1|CHSY_ARATH RecName: Full=Chalcone synthase; AltName: Full=Naringenin-chalcone synthase; AltName: Full=Protein TRANSPARENT TESTA 4 gb|AAF23561.1|AF112086_1 chalcone synthase [Arabidopsis thaliana] gb|AAA32771.1| chalcone synthase [Arabidopsis thaliana] dbj|BAB11121.1| chalcone synthase (naringenin-chalcone synthase) (testa 4 pro…	0.0	ref|XP_002871591.1| chalcone synthase [Arabidopsis lyrata subsp. lyrata]	0.0	ref|XP_002871591.1| chalcone synthase [Arabidopsis lyrata subsp. lyrata] gb|AAF23575.1|AF112100_1 chalcone synthase [Arabidopsis lyrata subsp. lyrata] gb|EFH47850.1| chalcone synthase [Arabidopsis lyrata subsp. lyrata]	0.0	ref|NP_001275352.1| chalcone synthase 1A [Solanum tuberosum]	0.0	sp|Q43163.1|CHSB_SOLTU RecName: Full=Chalcone synthase 1B; AltName: Full=Naringenin-chalcone synthase 1B gb|AAB67735.1| chalcone synthase 1b [Solanum tuberosum]	0.0	ref|NP_001234036.1| chalcone synthase 2 [Solanum lycopersicum]	0.0	ref|NP_001234036.1| chalcone synthase 2 [Solanum lycopersicum] sp|P23419.2|CHS2_SOLLC RecName: Full=Chalcone synthase 2; AltName: Full=Naringenin-chalcone synthase 2 emb|CAA38981.1| chalcone synthase [Solanum lycopersicum] gb|AEK99072.1| chalcone synthase [Solanum lycopersicum]	0.0	1610850_at
17	0.000765146	1609696_x_at	7.24955	7.30925	7.00201	10.5045	10.3823	10.1201	5.83599	7.71948	5.77079	1609696_x_at	7.18694	10.3356	6.44209	3.14868	-0.74485	0.59673	8.86842	1609696_x_at	0.000765146	gb:S63225.1	gi:235944	stilbene synthase [Vitis=grapes, cv. Optima,mRNA, 1300 nt]	VIT_16s0100g01190	TT4	Stilbene synthase [Vitis vinifera]	16:16698041-16699922	ref|NP_001267939.1| stilbene synthase 1 [Vitis vinifera]	0.0	ref|NP_001267939.1| stilbene synthase 1 [Vitis vinifera] sp|P28343.2|THS1_VITVI RecName: Full=Stilbene synthase 1; AltName: Full=PSV25; AltName: Full=Resveratrol synthase 1; AltName: Full=Trihydroxystilbene synthase 1; Short=StSy 1; AltName: Full=Vitis stilbene synthase 1 dbj|BAB20980.1| stilbene synthase [Vitis vinifera] gb|AEX32788.1| resveratrol synthase [Vitis vinifera]	0.0	ref|NP_196897.1| chalcone synthase [Arabidopsis thaliana]	0.0	ref|NP_196897.1| chalcone synthase [Arabidopsis thaliana] sp|P13114.1|CHSY_ARATH RecName: Full=Chalcone synthase; AltName: Full=Naringenin-chalcone synthase; AltName: Full=Protein TRANSPARENT TESTA 4 gb|AAF23561.1|AF112086_1 chalcone synthase [Arabidopsis thaliana] gb|AAA32771.1| chalcone synthase [Arabidopsis thaliana] dbj|BAB11121.1| chalcone synthase (naringenin-chalcone synthase) (testa 4 pro…	0.0	ref|XP_002871591.1| chalcone synthase [Arabidopsis lyrata subsp. lyrata]	0.0	ref|XP_002871591.1| chalcone synthase [Arabidopsis lyrata subsp. lyrata] gb|AAF23575.1|AF112100_1 chalcone synthase [Arabidopsis lyrata subsp. lyrata] gb|EFH47850.1| chalcone synthase [Arabidopsis lyrata subsp. lyrata]	0.0	ref|NP_001275352.1| chalcone synthase 1A [Solanum tuberosum]	0.0	sp|Q43163.1|CHSB_SOLTU RecName: Full=Chalcone synthase 1B; AltName: Full=Naringenin-chalcone synthase 1B gb|AAB67735.1| chalcone synthase 1b [Solanum tuberosum]	0.0	ref|NP_001234036.1| chalcone synthase 2 [Solanum lycopersicum]	0.0	ref|NP_001234036.1| chalcone synthase 2 [Solanum lycopersicum] sp|P23419.2|CHS2_SOLLC RecName: Full=Chalcone synthase 2; AltName: Full=Naringenin-chalcone synthase 2 emb|CAA38981.1| chalcone synthase [Solanum lycopersicum] gb|AEK99072.1| chalcone synthase [Solanum lycopersicum]	0.0	1609696_x_at
18	1.30626e-05	1622631_at	4.51073	4.55191	4.55714	7.58551	7.31153	7.94078	4.9218	4.28035	4.81514	1622631_at	4.53993	7.61261	4.67243	3.07268	0.132506	1.0962	8.41335	1622631_at	1.30626e-05	gb:CA818766	gi:26267703	CA12EI304IR_A04 Cabernet Sauvignon Leaf -CA12EI Vitis vinifera cDNA clone CA12EI304IR_A04 3'.	VIT_10s0116g01560	U3 small nucleolar RNA-associated protein 6	U3 small nucleolar RNA-associated protein 6	10:845549-851376	ref|XP_002272817.1| PREDICTED: U3 small nucleolar RNA-associated protein 6 homolog [Vitis vinifera]	0.058	emb|CAN65763.1| hypothetical protein VITISV_001840 [Vitis vinifera]	2e-05	ref|NP_001189994.1| oxoglutarate/iron-dependent oxygenase [Arabidopsis thaliana]	3.3	N/A	N/A	ref|XP_002885184.1| hypothetical protein ARALYDRAFT_479171 [Arabidopsis lyrata subsp. lyrata]	0.13	ref|XP_002885184.1| hypothetical protein ARALYDRAFT_479171 [Arabidopsis lyrata subsp. lyrata] gb|EFH61443.1| hypothetical protein ARALYDRAFT_479171 [Arabidopsis lyrata subsp. lyrata]	1.2	ref|XP_006363073.1| PREDICTED: L-type lectin-domain containing receptor kinase IV.1-like [Solanum tuberosum]	4.2	ref|XP_006363073.1| PREDICTED: L-type lectin-domain containing receptor kinase IV.1-like [Solanum tuberosum]	4.4	ref|XP_004246168.1| PREDICTED: uncharacterized protein LOC101255721 [Solanum lycopersicum]	4.7	ref|XP_004246168.1| PREDICTED: uncharacterized protein LOC101255721 [Solanum lycopersicum]	4.9	1622631_at
19	1.53871e-05	1609697_at	8.01577	7.92672	8.28339	11.1757	11.1102	10.7917	7.80922	8.5053	7.88354	1609697_at	8.0753	11.0259	8.06602	2.95056	-0.00927567	0.993591	7.73047	1609697_at	1.53871e-05	gb:CF207058.1	gi:33401431	RR890915I002_Ia_Ra_H04 Vitis sp. RR890915IVitis hybrid cultivar cDNA clone RR890915I002_Ia_Ra_H04 3'.	VIT_16s0100g01000	Stilbene synthase 4	Stilbene synthase 4	16:16476944-16478681	ref|XP_003634073.1| PREDICTED: stilbene synthase 4-like [Vitis vinifera]	8e-128	emb|CBI31805.3| unnamed protein product [Vitis vinifera]	1e-127	ref|NP_196897.1| chalcone synthase [Arabidopsis thaliana]	2e-91	gb|AAZ23731.1| chalcone synthase family protein [Arabidopsis thaliana]	4e-91	ref|XP_002871591.1| chalcone synthase [Arabidopsis lyrata subsp. lyrata]	1e-90	ref|XP_002871591.1| chalcone synthase [Arabidopsis lyrata subsp. lyrata] gb|AAF23575.1|AF112100_1 chalcone synthase [Arabidopsis lyrata subsp. lyrata] gb|EFH47850.1| chalcone synthase [Arabidopsis lyrata subsp. lyrata]	2e-90	ref|NP_001275296.1| chalcone synthase 2 [Solanum tuberosum]	3e-94	sp|Q43163.1|CHSB_SOLTU RecName: Full=Chalcone synthase 1B; AltName: Full=Naringenin-chalcone synthase 1B gb|AAB67735.1| chalcone synthase 1b [Solanum tuberosum]	4e-94	ref|NP_001234033.1| chalcone synthase 1 [Solanum lycopersicum]	3e-93	ref|NP_001234033.1| chalcone synthase 1 [Solanum lycopersicum] sp|P23418.2|CHS1_SOLLC RecName: Full=Chalcone synthase 1; AltName: Full=Naringenin-chalcone synthase 1 emb|CAA38980.1| chalcone synthase [Solanum lycopersicum]	3e-93	1609697_at
20	0.00463333	1606770_s_at	6.69995	5.14848	4.64028	8.0622	8.64713	8.57696	6.6472	6.01471	6.46505	1606770_s_at	5.49623	8.42876	6.37565	2.93253	0.879417	1.83963	7.63448	1606770_s_at	0.00463333	gb:CF202828.1	gi:33397201	RR890915N0006_IVa_Ra_D06 Vitis sp.RR890915N Vitis hybrid cultivar cDNA clone RR890915N0006_IVa_Ra_D063'.	VIT_02s0025g00750	DIRPR	Pinoresinol forming dirigent protein	2:780820-781561	ref|XP_002276448.1| PREDICTED: disease resistance response protein 206 [Vitis vinifera]	1e-23	ref|XP_002276448.1| PREDICTED: disease resistance response protein 206 [Vitis vinifera]	4e-23	ref|NP_194100.1| dirigent protein 6 [Arabidopsis thaliana]	4e-14	ref|NP_194100.1| dirigent protein 6 [Arabidopsis thaliana] sp|Q9SUQ8.1|DIR6_ARATH RecName: Full=Dirigent protein 6; Short=AtDIR6; Flags: Precursor emb|CAA23035.1| putative disease resistance response protein [Arabidopsis thaliana] emb|CAB79324.1| putative disease resistance response protein [Arabidopsis thaliana] gb|AAM65959.1| putative disease resistance response protein [Arabidopsis thaliana] g…	8e-14	ref|XP_002867693.1| disease resistance-responsive family protein [Arabidopsis lyrata subsp. lyrata]	4e-14	ref|XP_002867693.1| disease resistance-responsive family protein [Arabidopsis lyrata subsp. lyrata] gb|EFH43952.1| disease resistance-responsive family protein [Arabidopsis lyrata subsp. lyrata]	5e-14	ref|XP_006343908.1| PREDICTED: disease resistance response protein 206-like [Solanum tuberosum]	5e-20	ref|XP_006343908.1| PREDICTED: disease resistance response protein 206-like [Solanum tuberosum]	6e-20	ref|XP_004245553.1| PREDICTED: disease resistance response protein 206-like [Solanum lycopersicum]	1e-18	ref|XP_004245553.1| PREDICTED: disease resistance response protein 206-like [Solanum lycopersicum]	1e-18	1606770_s_at
21	0.00152571	1620994_at	7.90363	6.37681	6.48365	9.96416	9.79101	9.80265	8.59237	8.55819	8.0215	1620994_at	6.92136	9.85261	8.39069	2.93125	1.46933	2.76893	7.6277	1620994_at	0.00152571	gb:CD802275	gi:32461101	EST 9755 Green Grape Berry Skins LambdaTriplex2 Library Vitis vinifera cDNA clone B3CS00GL001B04 3'.	VIT_16s0050g00010	protein kinase	Receptor kinase homolog LRK14	16:16850938-16852154	ref|XP_003634088.1| PREDICTED: probable receptor-like protein kinase At5g39020-like [Vitis vinifera]	2e-54	emb|CAN66614.1| hypothetical protein VITISV_023172 [Vitis vinifera]	2e-55	ref|NP_198719.1| putative receptor-like protein kinase [Arabidopsis thaliana]	3e-13	ref|NP_198719.1| putative receptor-like protein kinase [Arabidopsis thaliana] sp|Q9FID5.1|Y5393_ARATH RecName: Full=Probable receptor-like protein kinase At5g39030; Flags: Precursor dbj|BAB10827.1| receptor protein kinase-like protein [Arabidopsis thaliana] gb|AED94389.1| putative receptor-like protein kinase [Arabidopsis thaliana]	5e-13	ref|XP_002868005.1| hypothetical protein ARALYDRAFT_493041 [Arabidopsis lyrata subsp. lyrata]	9e-12	ref|XP_002868005.1| hypothetical protein ARALYDRAFT_493041 [Arabidopsis lyrata subsp. lyrata] gb|EFH44264.1| hypothetical protein ARALYDRAFT_493041 [Arabidopsis lyrata subsp. lyrata]	1e-11	ref|XP_006348214.1| PREDICTED: probable receptor-like protein kinase At5g39020-like [Solanum tuberosum]	2e-23	ref|XP_006348214.1| PREDICTED: probable receptor-like protein kinase At5g39020-like [Solanum tuberosum]	2e-23	ref|XP_004233772.1| PREDICTED: protein NSP-INTERACTING KINASE 2-like [Solanum lycopersicum]	3e-25	ref|XP_004233772.1| PREDICTED: protein NSP-INTERACTING KINASE 2-like [Solanum lycopersicum]	3e-25	1620994_at
22	0.000558183	1610704_at	7.3159	6.69334	7.41458	10.1591	10.1814	9.8349	7.67565	8.43223	7.09546	1610704_at	7.14127	10.0585	7.73445	2.91718	0.593174	1.50856	7.55368	1610704_at	0.000558183	gb:CA809376	gi:26258313	CA12LIO3IbR_E12 Cabernet Sauvignon Leaf -CA12LI Vitis vinifera cDNA clone CA12LIO3IbR_E12 3'.	VIT_05s0077g01530	PR10	Pathogenesis protein 10 [Vitis vinifera]	5:1232007-1232847	ref|XP_002274785.1| PREDICTED: major allergen Pru ar 1 [Vitis vinifera]	7e-36	ref|XP_002274785.1| PREDICTED: major allergen Pru ar 1 [Vitis vinifera] emb|CBI22931.3| unnamed protein product [Vitis vinifera]	2e-35	ref|NP_193724.2| alpha 1,4-glycosyltransferase-like protein [Arabidopsis thaliana]	1.5	ref|NP_193724.2| alpha 1,4-glycosyltransferase-like protein [Arabidopsis thaliana] sp|P0C8Q4.1|Y4990_ARATH RecName: Full=Uncharacterized protein At4g19900 gb|AEE84243.1| alpha 1,4-glycosyltransferase-like protein [Arabidopsis thaliana]	2.8	ref|XP_002882689.1| hypothetical protein ARALYDRAFT_317863 [Arabidopsis lyrata subsp. lyrata]	4.0	ref|XP_002882689.1| hypothetical protein ARALYDRAFT_317863 [Arabidopsis lyrata subsp. lyrata] gb|EFH58948.1| hypothetical protein ARALYDRAFT_317863 [Arabidopsis lyrata subsp. lyrata]	4.2	ref|XP_006349827.1| PREDICTED: major allergen Pru ar 1-like [Solanum tuberosum]	5e-20	ref|XP_006349827.1| PREDICTED: major allergen Pru ar 1-like [Solanum tuberosum]	3e-19	ref|XP_004236449.1| PREDICTED: major allergen Pru ar 1-like [Solanum lycopersicum]	2e-13	ref|XP_004236449.1| PREDICTED: major allergen Pru ar 1-like [Solanum lycopersicum]	2e-13	1610704_at
23	9.24397e-06	1611190_s_at	6.8052	6.71426	6.78303	9.91466	9.67486	9.40019	6.62422	7.037	6.35719	1611190_s_at	6.7675	9.66324	6.6728	2.89574	-0.0946983	0.936468	7.44225	1611190_s_at	9.24397e-06	gb:AF274281.1	gi:14582153	AF274281 Vitis vinifera resveratrol synthase(RS1) mRNA, complete cds	VIT_16s0100g01190	TT4	Stilbene synthase [Vitis vinifera]	16:16698041-16699922	ref|XP_003634063.1| PREDICTED: stilbene synthase 1-like [Vitis vinifera]	0.0	gb|AAK69395.1|AF274281_1 resveratrol synthase [Vitis vinifera]	0.0	ref|NP_196897.1| chalcone synthase [Arabidopsis thaliana]	0.0	gb|AAM65314.1| chalcone synthase (naringenin-chalcone synthase) (testa 4 protein) [Arabidopsis thaliana]	0.0	ref|XP_002871591.1| chalcone synthase [Arabidopsis lyrata subsp. lyrata]	0.0	ref|XP_002871591.1| chalcone synthase [Arabidopsis lyrata subsp. lyrata] gb|AAF23575.1|AF112100_1 chalcone synthase [Arabidopsis lyrata subsp. lyrata] gb|EFH47850.1| chalcone synthase [Arabidopsis lyrata subsp. lyrata]	0.0	ref|NP_001275352.1| chalcone synthase 1A [Solanum tuberosum]	0.0	sp|Q43163.1|CHSB_SOLTU RecName: Full=Chalcone synthase 1B; AltName: Full=Naringenin-chalcone synthase 1B gb|AAB67735.1| chalcone synthase 1b [Solanum tuberosum]	0.0	ref|NP_001234036.1| chalcone synthase 2 [Solanum lycopersicum]	0.0	ref|NP_001234036.1| chalcone synthase 2 [Solanum lycopersicum] sp|P23419.2|CHS2_SOLLC RecName: Full=Chalcone synthase 2; AltName: Full=Naringenin-chalcone synthase 2 emb|CAA38981.1| chalcone synthase [Solanum lycopersicum] gb|AEK99072.1| chalcone synthase [Solanum lycopersicum]	0.0	1611190_s_at
24	9.58841e-05	1614621_at	6.88145	6.13384	6.84073	9.61692	9.59975	9.26197	6.235	6.84565	5.9167	1614621_at	6.61868	9.49288	6.33245	2.87421	-0.286225	0.820045	7.33199	1614621_at	9.58841e-05	gb:S63225.1	gi:235944	stilbene synthase [Vitis=grapes, cv. Optima,mRNA, 1300 nt]	VIT_16s0100g01190	TT4	Stilbene synthase [Vitis vinifera]	16:16698041-16699922	ref|NP_001267939.1| stilbene synthase 1 [Vitis vinifera]	0.0	ref|NP_001267939.1| stilbene synthase 1 [Vitis vinifera] sp|P28343.2|THS1_VITVI RecName: Full=Stilbene synthase 1; AltName: Full=PSV25; AltName: Full=Resveratrol synthase 1; AltName: Full=Trihydroxystilbene synthase 1; Short=StSy 1; AltName: Full=Vitis stilbene synthase 1 dbj|BAB20980.1| stilbene synthase [Vitis vinifera] gb|AEX32788.1| resveratrol synthase [Vitis vinifera]	0.0	ref|NP_196897.1| chalcone synthase [Arabidopsis thaliana]	0.0	ref|NP_196897.1| chalcone synthase [Arabidopsis thaliana] sp|P13114.1|CHSY_ARATH RecName: Full=Chalcone synthase; AltName: Full=Naringenin-chalcone synthase; AltName: Full=Protein TRANSPARENT TESTA 4 gb|AAF23561.1|AF112086_1 chalcone synthase [Arabidopsis thaliana] gb|AAA32771.1| chalcone synthase [Arabidopsis thaliana] dbj|BAB11121.1| chalcone synthase (naringenin-chalcone synthase) (testa 4 pro…	0.0	ref|XP_002871591.1| chalcone synthase [Arabidopsis lyrata subsp. lyrata]	0.0	ref|XP_002871591.1| chalcone synthase [Arabidopsis lyrata subsp. lyrata] gb|AAF23575.1|AF112100_1 chalcone synthase [Arabidopsis lyrata subsp. lyrata] gb|EFH47850.1| chalcone synthase [Arabidopsis lyrata subsp. lyrata]	0.0	ref|NP_001275352.1| chalcone synthase 1A [Solanum tuberosum]	0.0	sp|Q43163.1|CHSB_SOLTU RecName: Full=Chalcone synthase 1B; AltName: Full=Naringenin-chalcone synthase 1B gb|AAB67735.1| chalcone synthase 1b [Solanum tuberosum]	0.0	ref|NP_001234036.1| chalcone synthase 2 [Solanum lycopersicum]	0.0	ref|NP_001234036.1| chalcone synthase 2 [Solanum lycopersicum] sp|P23419.2|CHS2_SOLLC RecName: Full=Chalcone synthase 2; AltName: Full=Naringenin-chalcone synthase 2 emb|CAA38981.1| chalcone synthase [Solanum lycopersicum] gb|AEK99072.1| chalcone synthase [Solanum lycopersicum]	0.0	1614621_at
25	3.20212e-05	1620964_s_at	7.12805	7.21279	7.37324	10.3749	10.0147	9.84735	6.95677	7.70096	6.9806	1620964_s_at	7.23802	10.079	7.21278	2.84099	-0.0252467	0.982653	7.16511	1620964_s_at	3.20212e-05	gb:S63225.1	gi:235944	stilbene synthase [Vitis=grapes, cv. Optima,mRNA, 1300 nt]	VIT_16s0100g01190	TT4	Stilbene synthase [Vitis vinifera]	16:16698041-16699922	ref|NP_001267939.1| stilbene synthase 1 [Vitis vinifera]	0.0	ref|NP_001267939.1| stilbene synthase 1 [Vitis vinifera] sp|P28343.2|THS1_VITVI RecName: Full=Stilbene synthase 1; AltName: Full=PSV25; AltName: Full=Resveratrol synthase 1; AltName: Full=Trihydroxystilbene synthase 1; Short=StSy 1; AltName: Full=Vitis stilbene synthase 1 dbj|BAB20980.1| stilbene synthase [Vitis vinifera] gb|AEX32788.1| resveratrol synthase [Vitis vinifera]	0.0	ref|NP_196897.1| chalcone synthase [Arabidopsis thaliana]	0.0	ref|NP_196897.1| chalcone synthase [Arabidopsis thaliana] sp|P13114.1|CHSY_ARATH RecName: Full=Chalcone synthase; AltName: Full=Naringenin-chalcone synthase; AltName: Full=Protein TRANSPARENT TESTA 4 gb|AAF23561.1|AF112086_1 chalcone synthase [Arabidopsis thaliana] gb|AAA32771.1| chalcone synthase [Arabidopsis thaliana] dbj|BAB11121.1| chalcone synthase (naringenin-chalcone synthase) (testa 4 pro…	0.0	ref|XP_002871591.1| chalcone synthase [Arabidopsis lyrata subsp. lyrata]	0.0	ref|XP_002871591.1| chalcone synthase [Arabidopsis lyrata subsp. lyrata] gb|AAF23575.1|AF112100_1 chalcone synthase [Arabidopsis lyrata subsp. lyrata] gb|EFH47850.1| chalcone synthase [Arabidopsis lyrata subsp. lyrata]	0.0	ref|NP_001275352.1| chalcone synthase 1A [Solanum tuberosum]	0.0	sp|Q43163.1|CHSB_SOLTU RecName: Full=Chalcone synthase 1B; AltName: Full=Naringenin-chalcone synthase 1B gb|AAB67735.1| chalcone synthase 1b [Solanum tuberosum]	0.0	ref|NP_001234036.1| chalcone synthase 2 [Solanum lycopersicum]	0.0	ref|NP_001234036.1| chalcone synthase 2 [Solanum lycopersicum] sp|P23419.2|CHS2_SOLLC RecName: Full=Chalcone synthase 2; AltName: Full=Naringenin-chalcone synthase 2 emb|CAA38981.1| chalcone synthase [Solanum lycopersicum] gb|AEK99072.1| chalcone synthase [Solanum lycopersicum]	0.0	1620964_s_at
26	3.81142e-05	1610824_s_at	8.63214	8.11116	8.32288	11.2389	11.2546	10.9988	8.20886	8.8375	8.01237	1610824_s_at	8.35539	11.1641	8.35291	2.80871	-0.00247667	0.998285	7.00656	1610824_s_at	3.81142e-05	gb:AY059639.1	gi:16555423	Vitis sp. cv. 'Norton' stilbene synthase 3(st3) gene, complete cds	VIT_16s0100g00990	Stilbene synthase 2	Stilbene synthase 2	16:16466739-16468638	ref|XP_003634068.1| PREDICTED: stilbene synthase 2-like [Vitis vinifera]	0.0	ref|XP_003634068.1| PREDICTED: stilbene synthase 2-like [Vitis vinifera] sp|P51070.2|THS2_VITVI RecName: Full=Stilbene synthase 2; AltName: Full=PSV21; AltName: Full=Resveratrol synthase 2; AltName: Full=Trihydroxystilbene synthase 2; Short=StSy 2 emb|CAN69968.1| hypothetical protein VITISV_010833 [Vitis vinifera] emb|CAN68069.1| hypothetical protein VITISV_024260 [Vitis vinifera]	0.0	ref|NP_196897.1| chalcone synthase [Arabidopsis thaliana]	0.0	gb|AAZ23737.1| chalcone synthase family protein [Arabidopsis thaliana]	0.0	ref|XP_002871591.1| chalcone synthase [Arabidopsis lyrata subsp. lyrata]	0.0	ref|XP_002871591.1| chalcone synthase [Arabidopsis lyrata subsp. lyrata] gb|AAF23575.1|AF112100_1 chalcone synthase [Arabidopsis lyrata subsp. lyrata] gb|EFH47850.1| chalcone synthase [Arabidopsis lyrata subsp. lyrata]	0.0	ref|NP_001275352.1| chalcone synthase 1A [Solanum tuberosum]	0.0	sp|Q43163.1|CHSB_SOLTU RecName: Full=Chalcone synthase 1B; AltName: Full=Naringenin-chalcone synthase 1B gb|AAB67735.1| chalcone synthase 1b [Solanum tuberosum]	0.0	ref|NP_001234036.1| chalcone synthase 2 [Solanum lycopersicum]	0.0	ref|NP_001234036.1| chalcone synthase 2 [Solanum lycopersicum] sp|P23419.2|CHS2_SOLLC RecName: Full=Chalcone synthase 2; AltName: Full=Naringenin-chalcone synthase 2 emb|CAA38981.1| chalcone synthase [Solanum lycopersicum] gb|AEK99072.1| chalcone synthase [Solanum lycopersicum]	0.0	1610824_s_at
27	0.000512388	1613141_at	5.39278	4.70682	5.06613	8.1528	7.736	7.6491	5.05504	5.82186	4.44705	1613141_at	5.05524	7.84597	5.10798	2.79073	0.0527417	1.03723	6.91979	1613141_at	0.000512388	gb:CF518362	gi:34550144	CAP0007_IF_D06 Vitis vinifera cv. cabernetsauvignon (Clone 8) Petiole - CAP Vitis vinifera cDNA cloneCAP0007_IF_D06 5'.	VIT_12s0028g00860	NAC042_5	NAC domain-containing protein 42	12:1387184-1390336	ref|XP_002283251.1| PREDICTED: NAC domain-containing protein 42 [Vitis vinifera]	0.0	ref|XP_002283251.1| PREDICTED: NAC domain-containing protein 42 [Vitis vinifera] emb|CBI22083.3| unnamed protein product [Vitis vinifera]	0.0	ref|NP_181828.1| NAC domain-containing protein 42 [Arabidopsis thaliana]	3e-83	ref|NP_181828.1| NAC domain-containing protein 42 [Arabidopsis thaliana] sp|Q9SK55.1|NAC42_ARATH RecName: Full=Transcription factor JUNGBRUNNEN 1; AltName: Full=NAC domain-containing protein 42; Short=ANAC042 gb|AAD22369.1| NAM (no apical meristem)-like protein [Arabidopsis thaliana] dbj|BAH30425.1| hypothetical protein [Arabidopsis thaliana] gb|AEC10196.1| NAC domain-containing protein 42 [Arabi…	6e-83	ref|XP_002881884.1| ANAC042 [Arabidopsis lyrata subsp. lyrata]	9e-84	ref|XP_002881884.1| ANAC042 [Arabidopsis lyrata subsp. lyrata] gb|EFH58143.1| ANAC042 [Arabidopsis lyrata subsp. lyrata]	1e-83	ref|XP_006367842.1| PREDICTED: transcription factor JUNGBRUNNEN 1-like isoform X1 [Solanum tuberosum]	4e-97	ref|XP_006367842.1| PREDICTED: transcription factor JUNGBRUNNEN 1-like isoform X1 [Solanum tuberosum]	4e-97	ref|XP_004233159.1| PREDICTED: transcription factor JUNGBRUNNEN 1-like [Solanum lycopersicum]	2e-79	ref|XP_004233159.1| PREDICTED: transcription factor JUNGBRUNNEN 1-like [Solanum lycopersicum]	9e-79	1613141_at
28	0.000498189	1620245_at	5.6106	5.04446	5.28855	8.3268	8.17243	7.65089	5.76287	6.0568	4.86536	1620245_at	5.31454	8.05004	5.56168	2.7355	0.247142	1.18685	6.65992	1620245_at	0.000498189	gb:CF202722.1	gi:33397095	RR890915N0006_IIa_Ra_C12 Vitis sp.RR890915N Vitis hybrid cultivar cDNA clone RR890915N0006_IIa_Ra_C123'.	VIT_07s0031g01380	FAH1	ferulate 5-hydroxylase	7:17459748-17461583	ref|XP_002276487.1| PREDICTED: cytochrome P450 71A1 [Vitis vinifera]	6e-132	emb|CBI21487.3| unnamed protein product [Vitis vinifera]	3e-132	ref|NP_195345.1| ferulic acid 5-hydroxylase 1 [Arabidopsis thaliana]	6e-74	emb|CAC26932.1| ferulate-5-hydroxylase [Arabidopsis thaliana] emb|CAC26933.1| ferulate-5-hydroxylase [Arabidopsis thaliana]	1e-73	ref|XP_002867029.1| ferulate-5-hydroxylase [Arabidopsis lyrata subsp. lyrata]	9e-73	ref|XP_002867029.1| ferulate-5-hydroxylase [Arabidopsis lyrata subsp. lyrata] gb|EFH43288.1| ferulate-5-hydroxylase [Arabidopsis lyrata subsp. lyrata]	9e-73	ref|XP_006363549.1| PREDICTED: cytochrome P450 71A1-like isoform X1 [Solanum tuberosum] ref|XP_006363550.1| PREDICTED: cytochrome P450 71A1-like isoform X2 [Solanum tuberosum]	2e-92	ref|XP_006363549.1| PREDICTED: cytochrome P450 71A1-like isoform X1 [Solanum tuberosum] ref|XP_006363550.1| PREDICTED: cytochrome P450 71A1-like isoform X2 [Solanum tuberosum]	2e-92	ref|XP_004237154.1| PREDICTED: cytochrome P450 71B10-like [Solanum lycopersicum]	3e-90	ref|XP_004237154.1| PREDICTED: cytochrome P450 71B10-like [Solanum lycopersicum]	3e-90	1620245_at
29	1.37664e-05	1608009_s_at	7.64222	7.21633	7.46716	10.2479	10.2501	9.93175	7.26318	7.85359	7.39784	1608009_s_at	7.4419	10.1432	7.50487	2.70133	0.062967	1.04461	6.50401	1608009_s_at	1.37664e-05	gb:S63221.1	gi:235942	Vitis stilbene synthase mRNA, complete cds	VIT_16s0100g00990	Stilbene synthase 2	Stilbene synthase 2	16:16466739-16468638	ref|XP_003634068.1| PREDICTED: stilbene synthase 2-like [Vitis vinifera]	0.0	ref|XP_003634068.1| PREDICTED: stilbene synthase 2-like [Vitis vinifera] sp|P51070.2|THS2_VITVI RecName: Full=Stilbene synthase 2; AltName: Full=PSV21; AltName: Full=Resveratrol synthase 2; AltName: Full=Trihydroxystilbene synthase 2; Short=StSy 2 emb|CAN69968.1| hypothetical protein VITISV_010833 [Vitis vinifera] emb|CAN68069.1| hypothetical protein VITISV_024260 [Vitis vinifera]	0.0	ref|NP_196897.1| chalcone synthase [Arabidopsis thaliana]	0.0	gb|AAM65314.1| chalcone synthase (naringenin-chalcone synthase) (testa 4 protein) [Arabidopsis thaliana]	0.0	ref|XP_002871591.1| chalcone synthase [Arabidopsis lyrata subsp. lyrata]	0.0	ref|XP_002871591.1| chalcone synthase [Arabidopsis lyrata subsp. lyrata] gb|AAF23575.1|AF112100_1 chalcone synthase [Arabidopsis lyrata subsp. lyrata] gb|EFH47850.1| chalcone synthase [Arabidopsis lyrata subsp. lyrata]	0.0	ref|NP_001275352.1| chalcone synthase 1A [Solanum tuberosum]	0.0	sp|Q43163.1|CHSB_SOLTU RecName: Full=Chalcone synthase 1B; AltName: Full=Naringenin-chalcone synthase 1B gb|AAB67735.1| chalcone synthase 1b [Solanum tuberosum]	0.0	ref|NP_001234036.1| chalcone synthase 2 [Solanum lycopersicum]	0.0	ref|NP_001234036.1| chalcone synthase 2 [Solanum lycopersicum] sp|P23419.2|CHS2_SOLLC RecName: Full=Chalcone synthase 2; AltName: Full=Naringenin-chalcone synthase 2 emb|CAA38981.1| chalcone synthase [Solanum lycopersicum] gb|AEK99072.1| chalcone synthase [Solanum lycopersicum]	0.0	1608009_s_at
30	1.53755e-05	1612804_at	7.04255	6.96761	7.14328	9.93817	9.74423	9.52453	7.06465	7.70212	7.16788	1612804_at	7.05115	9.73564	7.31155	2.68449	0.260402	1.19781	6.42855	1612804_at	1.53755e-05	gb:X76892.1	gi:499023	V.vinifera StSy mRNA for stilbene synthase	VIT_16s0100g00990	Stilbene synthase 2	Stilbene synthase 2	16:16466739-16468638	ref|XP_003634068.1| PREDICTED: stilbene synthase 2-like [Vitis vinifera]	0.0	emb|CAA54221.1| Stilbene synthase [Vitis vinifera]	0.0	ref|NP_196897.1| chalcone synthase [Arabidopsis thaliana]	0.0	ref|NP_196897.1| chalcone synthase [Arabidopsis thaliana] sp|P13114.1|CHSY_ARATH RecName: Full=Chalcone synthase; AltName: Full=Naringenin-chalcone synthase; AltName: Full=Protein TRANSPARENT TESTA 4 gb|AAF23561.1|AF112086_1 chalcone synthase [Arabidopsis thaliana] gb|AAA32771.1| chalcone synthase [Arabidopsis thaliana] dbj|BAB11121.1| chalcone synthase (naringenin-chalcone synthase) (testa 4 pro…	0.0	ref|XP_002871591.1| chalcone synthase [Arabidopsis lyrata subsp. lyrata]	0.0	ref|XP_002871591.1| chalcone synthase [Arabidopsis lyrata subsp. lyrata] gb|AAF23575.1|AF112100_1 chalcone synthase [Arabidopsis lyrata subsp. lyrata] gb|EFH47850.1| chalcone synthase [Arabidopsis lyrata subsp. lyrata]	0.0	ref|NP_001275352.1| chalcone synthase 1A [Solanum tuberosum]	0.0	sp|Q43163.1|CHSB_SOLTU RecName: Full=Chalcone synthase 1B; AltName: Full=Naringenin-chalcone synthase 1B gb|AAB67735.1| chalcone synthase 1b [Solanum tuberosum]	0.0	ref|NP_001234036.1| chalcone synthase 2 [Solanum lycopersicum]	0.0	ref|NP_001234036.1| chalcone synthase 2 [Solanum lycopersicum] sp|P23419.2|CHS2_SOLLC RecName: Full=Chalcone synthase 2; AltName: Full=Naringenin-chalcone synthase 2 emb|CAA38981.1| chalcone synthase [Solanum lycopersicum] gb|AEK99072.1| chalcone synthase [Solanum lycopersicum]	0.0	1612804_at
31	8.13624e-05	1622638_x_at	7.34258	7.11219	7.28771	10.0688	10.1394	9.58429	7.09365	7.93494	7.25118	1622638_x_at	7.2475	9.93086	7.42659	2.68336	0.179093	1.13217	6.4235	1622638_x_at	8.13624e-05	gb:X76892.1	gi:499023	V.vinifera StSy mRNA for stilbene synthase	VIT_16s0100g00990	Stilbene synthase 2	Stilbene synthase 2	16:16466739-16468638	ref|XP_003634068.1| PREDICTED: stilbene synthase 2-like [Vitis vinifera]	0.0	emb|CAA54221.1| Stilbene synthase [Vitis vinifera]	0.0	ref|NP_196897.1| chalcone synthase [Arabidopsis thaliana]	0.0	ref|NP_196897.1| chalcone synthase [Arabidopsis thaliana] sp|P13114.1|CHSY_ARATH RecName: Full=Chalcone synthase; AltName: Full=Naringenin-chalcone synthase; AltName: Full=Protein TRANSPARENT TESTA 4 gb|AAF23561.1|AF112086_1 chalcone synthase [Arabidopsis thaliana] gb|AAA32771.1| chalcone synthase [Arabidopsis thaliana] dbj|BAB11121.1| chalcone synthase (naringenin-chalcone synthase) (testa 4 pro…	0.0	ref|XP_002871591.1| chalcone synthase [Arabidopsis lyrata subsp. lyrata]	0.0	ref|XP_002871591.1| chalcone synthase [Arabidopsis lyrata subsp. lyrata] gb|AAF23575.1|AF112100_1 chalcone synthase [Arabidopsis lyrata subsp. lyrata] gb|EFH47850.1| chalcone synthase [Arabidopsis lyrata subsp. lyrata]	0.0	ref|NP_001275352.1| chalcone synthase 1A [Solanum tuberosum]	0.0	sp|Q43163.1|CHSB_SOLTU RecName: Full=Chalcone synthase 1B; AltName: Full=Naringenin-chalcone synthase 1B gb|AAB67735.1| chalcone synthase 1b [Solanum tuberosum]	0.0	ref|NP_001234036.1| chalcone synthase 2 [Solanum lycopersicum]	0.0	ref|NP_001234036.1| chalcone synthase 2 [Solanum lycopersicum] sp|P23419.2|CHS2_SOLLC RecName: Full=Chalcone synthase 2; AltName: Full=Naringenin-chalcone synthase 2 emb|CAA38981.1| chalcone synthase [Solanum lycopersicum] gb|AEK99072.1| chalcone synthase [Solanum lycopersicum]	0.0	1622638_x_at
32	1.13416e-05	1614404_x_at	2.34626	1.94172	1.93908	4.92465	4.49929	4.74454	2.33508	2.71901	2.56345	1614404_x_at	2.07569	4.72283	2.53918	2.64714	0.463492	1.37888	6.26425	1614404_x_at	1.13416e-05	gb:CF201563.1	gi:33395936	RR890915N0003_IVa_Ra_G11 Vitis sp.RR890915N Vitis hybrid cultivar cDNA clone RR890915N0003_IVa_Ra_G113'.	VIT_15s0046g02080	Unknown	Unknown	15:18878378-18879040	ref|XP_002277286.1| PREDICTED: uncharacterized protein LOC100258567 [Vitis vinifera]	0.79	ref|XP_002277286.1| PREDICTED: uncharacterized protein LOC100258567 [Vitis vinifera] emb|CAN73280.1| hypothetical protein VITISV_040609 [Vitis vinifera] emb|CBI40418.3| unnamed protein product [Vitis vinifera]	2.2	ref|NP_192706.5| CST complex subunit CTC1 [Arabidopsis thaliana]	5.1	emb|CAB40051.1| putative protein [Arabidopsis thaliana] emb|CAB81184.1| putative protein [Arabidopsis thaliana]	3.6	ref|XP_002875921.1| transferase family protein [Arabidopsis lyrata subsp. lyrata]	0.86	ref|XP_002875921.1| transferase family protein [Arabidopsis lyrata subsp. lyrata] gb|EFH52180.1| transferase family protein [Arabidopsis lyrata subsp. lyrata]	8.2	ref|XP_006363120.1| PREDICTED: probable dolichyl pyrophosphate Man9GlcNAc2 alpha-1,3-glucosyltransferase-like [Solanum tuberosum]	7.0	ref|XP_006363120.1| PREDICTED: probable dolichyl pyrophosphate Man9GlcNAc2 alpha-1,3-glucosyltransferase-like [Solanum tuberosum]	7.4	ref|XP_004243204.1| PREDICTED: glycerol-3-phosphate acyltransferase 1-like [Solanum lycopersicum]	7.6	ref|XP_004243204.1| PREDICTED: glycerol-3-phosphate acyltransferase 1-like [Solanum lycopersicum]	7.9	1614404_x_at
33	0.000626673	1620792_at	5.26596	4.38137	4.8176	7.74651	7.12223	7.4384	5.04785	5.28233	4.17046	1620792_at	4.82164	7.43571	4.83354	2.61407	0.0119007	1.00828	6.12228	1620792_at	0.000626673	gb:CF605390	gi:37186037	RADIC01_001040 Grape Root pSPORT1 LibraryVitis vinifera cDNA 5'.	VIT_17s0000g00680	No hit	No hit	17:443107-443791	ref|XP_002284325.1| PREDICTED: uncharacterized protein LOC100242276 [Vitis vinifera]	4e-16	ref|XP_002284325.1| PREDICTED: uncharacterized protein LOC100242276 [Vitis vinifera] emb|CBI15725.3| unnamed protein product [Vitis vinifera]	1e-15	ref|NP_180388.2| alpha carbonic anhydrase 2 [Arabidopsis thaliana]	3.4	gb|AAD29832.1| putative carbonic anhydrase [Arabidopsis thaliana]	6.0	ref|XP_002880942.1| hypothetical protein ARALYDRAFT_320571 [Arabidopsis lyrata subsp. lyrata]	3.3	ref|XP_002880942.1| hypothetical protein ARALYDRAFT_320571 [Arabidopsis lyrata subsp. lyrata] gb|EFH57201.1| hypothetical protein ARALYDRAFT_320571 [Arabidopsis lyrata subsp. lyrata]	3.4	ref|NP_001274865.1| uncharacterized protein LOC102584097 [Solanum tuberosum]	0.004	ref|NP_001274865.1| uncharacterized protein LOC102584097 [Solanum tuberosum] gb|ADX43928.1| ADR1 [Solanum tuberosum]	0.004	ref|XP_004238189.1| PREDICTED: probable disease resistance protein At4g33300-like [Solanum lycopersicum]	0.002	ref|XP_004238189.1| PREDICTED: probable disease resistance protein At4g33300-like [Solanum lycopersicum]	0.002	1620792_at
34	0.00288239	1615855_at	4.13922	3.98181	3.2955	6.68343	6.19109	5.60341	4.38317	4.3524	3.34778	1615855_at	3.80551	6.15931	4.02778	2.3538	0.222272	1.16657	5.11168	1615855_at	0.00288239	gb:CF205296.1	gi:33399669	RR890915I0004_IVa_Ra_G02 Vitis sp.RR890915I Vitis hybrid cultivar cDNA clone RR890915I0004_IVa_Ra_G023'.	VIT_07s0031g01380	FAH1	ferulate 5-hydroxylase	7:17459748-17461583	ref|XP_002276487.1| PREDICTED: cytochrome P450 71A1 [Vitis vinifera]	1e-67	ref|XP_002276487.1| PREDICTED: cytochrome P450 71A1 [Vitis vinifera]	3e-67	ref|NP_680111.1| cytochrome P450 71A21 [Arabidopsis thaliana]	4e-26	ref|NP_680111.1| cytochrome P450 71A21 [Arabidopsis thaliana] sp|Q9STL2.1|C71AL_ARATH RecName: Full=Cytochrome P450 71A21 emb|CAB41166.1| cytochrome P450-like protein [Arabidopsis thaliana] gb|AEE78400.1| cytochrome P450 71A21 [Arabidopsis thaliana]	7e-26	ref|XP_002875893.1| CYP71A22 [Arabidopsis lyrata subsp. lyrata]	1e-26	ref|XP_002875893.1| CYP71A22 [Arabidopsis lyrata subsp. lyrata] gb|EFH52152.1| CYP71A22 [Arabidopsis lyrata subsp. lyrata]	1e-26	ref|XP_006363549.1| PREDICTED: cytochrome P450 71A1-like isoform X1 [Solanum tuberosum] ref|XP_006363550.1| PREDICTED: cytochrome P450 71A1-like isoform X2 [Solanum tuberosum]	8e-37	ref|XP_006363549.1| PREDICTED: cytochrome P450 71A1-like isoform X1 [Solanum tuberosum] ref|XP_006363550.1| PREDICTED: cytochrome P450 71A1-like isoform X2 [Solanum tuberosum]	5e-36	ref|XP_004236729.1| PREDICTED: flavonoid 3'-monooxygenase-like [Solanum lycopersicum]	2e-37	ref|XP_004236729.1| PREDICTED: flavonoid 3'-monooxygenase-like [Solanum lycopersicum]	1e-36	1615855_at
35	0.00033038	1617219_at	7.9442	7.62012	7.58117	10.2334	9.89663	9.89361	8.63828	9.02421	8.0895	1617219_at	7.71516	10.0079	8.584	2.29271	0.868836	1.82619	4.89976	1617219_at	0.00033038	gb:CD010150	gi:30326888	VVB104D07_341819 An expressed sequence tagdatabase for abiotic stressed leaves of Vitis vinifera var. ChardonnayVitis vinifera cDNA clone VVB104D07 5.	VIT_09s0002g06890	BCB	Dicyanin blue copper protein	9:6811010-6815063	ref|XP_002266874.1| PREDICTED: cucumber peeling cupredoxin-like [Vitis vinifera]	8e-17	emb|CAN69318.1| hypothetical protein VITISV_032660 [Vitis vinifera]	1e-17	ref|NP_197523.1| blue-copper-binding protein [Arabidopsis thaliana]	9e-09	ref|NP_197523.1| blue-copper-binding protein [Arabidopsis thaliana] sp|Q07488.2|BCB1_ARATH RecName: Full=Blue copper protein; AltName: Full=Blue copper-binding protein; Short=AtBCB; AltName: Full=Phytocyanin 1; AltName: Full=Stellacyanin; Flags: Precursor emb|CAA77089.1| blue copper binding-like protein [Arabidopsis thaliana] dbj|BAA86999.1| blue copper binding protein [Arabidopsis thaliana] gb|A…	2e-08	ref|XP_002871930.1| hypothetical protein ARALYDRAFT_488928 [Arabidopsis lyrata subsp. lyrata]	1e-09	ref|XP_002871930.1| hypothetical protein ARALYDRAFT_488928 [Arabidopsis lyrata subsp. lyrata] gb|EFH48189.1| hypothetical protein ARALYDRAFT_488928 [Arabidopsis lyrata subsp. lyrata]	8e-09	ref|XP_006364216.1| PREDICTED: cucumber peeling cupredoxin-like [Solanum tuberosum]	3e-10	ref|XP_006364216.1| PREDICTED: cucumber peeling cupredoxin-like [Solanum tuberosum]	3e-10	ref|XP_004235960.1| PREDICTED: cucumber peeling cupredoxin-like [Solanum lycopersicum]	2e-10	ref|XP_004235960.1| PREDICTED: cucumber peeling cupredoxin-like [Solanum lycopersicum]	2e-10	1617219_at
36	0.00442322	1614502_at	5.38131	5.33371	5.15601	7.68455	7.47989	7.30999	6.31405	7.34473	5.73416	1614502_at	5.29035	7.49148	6.46431	2.20113	1.17397	2.25631	4.5984	1614502_at	0.00442322	gb:CF213530	gi:33407903	CGF1000602b_A07 Vitis vinifera cv. cabernetsauvignon Stem - CAST Vitis vinifera cDNA clone CAST0001_IR_A07 3'.	VIT_04s0023g02900	FAH1	Ferulate-5-hydroxylase	4:19492695-19494685	ref|XP_002272644.1| PREDICTED: cytochrome P450 84A1 [Vitis vinifera]	1e-102	emb|CAN73481.1| hypothetical protein VITISV_026695 [Vitis vinifera]	6e-103	ref|NP_195345.1| ferulic acid 5-hydroxylase 1 [Arabidopsis thaliana]	1e-80	ref|NP_195345.1| ferulic acid 5-hydroxylase 1 [Arabidopsis thaliana] sp|Q42600.1|C84A1_ARATH RecName: Full=Cytochrome P450 84A1; AltName: Full=Ferulate-5-hydroxylase; Short=F5H gb|AAC49389.1| ferulate-5-hydroxylase [Arabidopsis thaliana] emb|CAA18128.1| ferulate-5-hydroxylase (FAH1) [Arabidopsis thaliana] gb|AAD11580.1| ferulate-5-hydroxylase [Arabidopsis thaliana] emb|CAB80293.1| ferulate-5-hydr…	2e-80	ref|XP_002867029.1| ferulate-5-hydroxylase [Arabidopsis lyrata subsp. lyrata]	5e-80	ref|XP_002867029.1| ferulate-5-hydroxylase [Arabidopsis lyrata subsp. lyrata] gb|EFH43288.1| ferulate-5-hydroxylase [Arabidopsis lyrata subsp. lyrata]	5e-80	ref|XP_006340697.1| PREDICTED: cytochrome P450 84A1-like [Solanum tuberosum]	1e-81	ref|XP_006340697.1| PREDICTED: cytochrome P450 84A1-like [Solanum tuberosum]	9e-81	ref|XP_004232458.1| PREDICTED: cytochrome P450 84A1-like [Solanum lycopersicum]	2e-79	ref|XP_004232458.1| PREDICTED: cytochrome P450 84A1-like [Solanum lycopersicum]	1e-78	1614502_at
37	0.00175462	1620383_at	4.43684	4.2614	3.84439	7.08491	6.13304	5.80709	3.69758	4.44267	3.70511	1620383_at	4.18088	6.34168	3.94845	2.1608	-0.232424	0.851204	4.47163	1620383_at	0.00175462	gb:CD715703	gi:32249884	VVB215H10_434673 An expressed sequence tagdatabase for abiotic stressed leaves of Vitis vinifera var. ChardonnayVitis vinifera cDNA clone VVB215H10 5.	VIT_12s0028g00270	WRKY71_2	WRKY DNA-binding protein 71	12:878978-881517	ref|XP_002283603.1| PREDICTED: probable WRKY transcription factor 28 [Vitis vinifera]	4e-109	ref|XP_002283603.1| PREDICTED: probable WRKY transcription factor 28 [Vitis vinifera] emb|CBI22108.3| unnamed protein product [Vitis vinifera]	1e-108	ref|NP_174279.1| putative WRKY transcription factor 71 [Arabidopsis thaliana]	3e-57	gb|AAG10610.1|AC008030_10 Hypothetical protein [Arabidopsis thaliana]	4e-57	ref|XP_002890835.1| WRKY DNA-binding protein 71 [Arabidopsis lyrata subsp. lyrata]	1e-55	ref|XP_002890835.1| WRKY DNA-binding protein 71 [Arabidopsis lyrata subsp. lyrata] gb|EFH67094.1| WRKY DNA-binding protein 71 [Arabidopsis lyrata subsp. lyrata]	1e-55	ref|XP_006355604.1| PREDICTED: probable WRKY transcription factor 28-like [Solanum tuberosum]	1e-60	ref|XP_006355604.1| PREDICTED: probable WRKY transcription factor 28-like [Solanum tuberosum]	1e-60	ref|XP_004233015.1| PREDICTED: probable WRKY transcription factor 28-like [Solanum lycopersicum]	7e-61	ref|XP_004233015.1| PREDICTED: probable WRKY transcription factor 28-like [Solanum lycopersicum]	8e-61	1620383_at
38	0.00398777	1621220_at	7.47424	6.78014	6.68535	8.98495	8.98484	9.27335	7.98865	8.86352	7.60947	1621220_at	6.97991	9.08104	8.15388	2.10113	1.17397	2.25632	4.29047	1621220_at	0.00398777	gb:CB919187	gi:30133848	VVD042D05_349007 An expressed sequence tagdatabase for abiotic stressed berries of Vitis vinifera var.Chardonnay Vitis vinifera cDNA clone VVD042D05 5.	N\A	N\A	N\A	N\A	ref|XP_002285304.1| PREDICTED: blue copper protein [Vitis vinifera]	0.85	ref|XP_002285304.1| PREDICTED: blue copper protein [Vitis vinifera]	2.4	ref|NP_196950.2| pseudouridine synthase family protein [Arabidopsis thaliana]	3.3	ref|NP_196950.2| pseudouridine synthase family protein [Arabidopsis thaliana] dbj|BAE98781.1| tRNA synthase - like protein [Arabidopsis thaliana] gb|AED92037.1| pseudouridine synthase family protein [Arabidopsis thaliana]	6.4	ref|XP_002873668.1| hypothetical protein ARALYDRAFT_488288 [Arabidopsis lyrata subsp. lyrata]	0.16	ref|XP_002873668.1| hypothetical protein ARALYDRAFT_488288 [Arabidopsis lyrata subsp. lyrata] gb|EFH49927.1| hypothetical protein ARALYDRAFT_488288 [Arabidopsis lyrata subsp. lyrata]	1.5	ref|XP_006358287.1| PREDICTED: blue copper protein-like [Solanum tuberosum]	0.91	ref|XP_006358287.1| PREDICTED: blue copper protein-like [Solanum tuberosum]	0.95	ref|XP_004243336.1| PREDICTED: uncharacterized protein LOC101264029 isoform 1 [Solanum lycopersicum]	0.44	ref|XP_004243336.1| PREDICTED: uncharacterized protein LOC101264029 isoform 1 [Solanum lycopersicum]	0.46	1621220_at
39	0.000712297	1607058_at	6.19987	5.42144	6.0259	8.23592	8.14716	7.54975	5.38681	5.96916	5.02041	1607058_at	5.88241	7.97761	5.4588	2.0952	-0.42361	0.745557	4.27287	1607058_at	0.000712297	gb:CF372471	gi:34319717	CSECS052G07_FLOn0012 CabSau NormalisedFlower Stage 12 (FLOn0012) Vitis vinifera cDNA clone CSECS052G07 3'.	VIT_15s0046g02170	PANB1	3-methyl-2-oxobutanoate hydroxy-methyl-transferase	15:18949026-18953195	ref|XP_002276965.1| PREDICTED: 3-methyl-2-oxobutanoate hydroxymethyltransferase [Vitis vinifera]	1e-71	emb|CBI40409.3| unnamed protein product [Vitis vinifera]	4e-72	ref|NP_191712.1| ketopentoate hydroxymethyltransferase [Arabidopsis thaliana] ref|NP_974474.1| ketopentoate hydroxymethyltransferase [Arabidopsis thaliana]	1e-56	ref|NP_191712.1| ketopentoate hydroxymethyltransferase [Arabidopsis thaliana] ref|NP_974474.1| ketopentoate hydroxymethyltransferase [Arabidopsis thaliana] emb|CAB71083.1| 3-methyl-2-oxobutanoate hydroxy-methyl-transferase-like protein [Arabidopsis thaliana] gb|AAM65070.1| 3-methyl-2-oxobutanoate hydroxy-methyl-transferase-like protein [Arabidopsis thaliana] gb|ABF19008.1| At3g61530 [Arabidopsis …	3e-56	ref|XP_002878388.1| hypothetical protein ARALYDRAFT_486638 [Arabidopsis lyrata subsp. lyrata]	3e-56	ref|XP_002878388.1| hypothetical protein ARALYDRAFT_486638 [Arabidopsis lyrata subsp. lyrata] gb|EFH54647.1| hypothetical protein ARALYDRAFT_486638 [Arabidopsis lyrata subsp. lyrata]	3e-56	ref|XP_006340434.1| PREDICTED: 3-methyl-2-oxobutanoate hydroxymethyltransferase-like [Solanum tuberosum]	2e-58	ref|XP_006340434.1| PREDICTED: 3-methyl-2-oxobutanoate hydroxymethyltransferase-like [Solanum tuberosum]	3e-58	ref|XP_004246714.1| PREDICTED: 3-methyl-2-oxobutanoate hydroxymethyltransferase-like [Solanum lycopersicum]	1e-58	ref|XP_004246714.1| PREDICTED: 3-methyl-2-oxobutanoate hydroxymethyltransferase-like [Solanum lycopersicum]	1e-58	1607058_at
40	0.000158627	1609156_at	2.54989	2.71343	2.33491	4.56876	4.06176	4.88448	2.67802	2.4928	2.47797	1609156_at	2.53274	4.505	2.5496	1.97226	0.0168543	1.01175	3.92382	1609156_at	0.000158627	gb:CF211313	gi:33405686	CAB20007_IVa_Ra_G05 Cabernet SauvignonFlower bloom - CAB2 Vitis vinifera cDNA clone CAB20007_IVa_Ra_G05 3'.	VIT_18s0001g04280	N\A	N\A	18_random:3795998-3798459	ref|NP_001268063.1| uncharacterized protein LOC100267145 [Vitis vinifera]	2e-133	ref|NP_001268063.1| uncharacterized protein LOC100267145 [Vitis vinifera] gb|ADR74196.1| terpene synthase [Vitis vinifera]	5e-133	ref|NP_001190374.1| alpha-humulene/(-)-(E)-beta-caryophyllene synthase [Arabidopsis thaliana]	8e-49	dbj|BAB08719.1| (+)-delta-cadinene synthase (d-cadinene synthase) [Arabidopsis thaliana]	1e-48	ref|XP_002875943.1| hypothetical protein ARALYDRAFT_348000 [Arabidopsis lyrata subsp. lyrata]	7e-40	gb|ACN58564.1| (E)-beta-caryophyllene synthase [Arabidopsis lyrata subsp. petraea]	2e-49	ref|XP_006367561.1| PREDICTED: germacrene C synthase-like [Solanum tuberosum]	2e-64	ref|XP_006367561.1| PREDICTED: germacrene C synthase-like [Solanum tuberosum]	1e-63	ref|XP_004243482.1| PREDICTED: sesquiterpene synthase-like [Solanum lycopersicum]	9e-66	ref|XP_004243482.1| PREDICTED: sesquiterpene synthase-like [Solanum lycopersicum]	1e-65	1609156_at
41	0.0003517	1611385_at	3.48729	3.44962	3.5112	5.85289	5.65632	4.85489	2.93635	3.445	2.98527	1611385_at	3.4827	5.4547	3.12221	1.972	-0.360498	0.778896	3.92311	1611385_at	0.0003517	gb:CF206354.1	gi:33400727	RR890915I0006_IVa_Ra_E04 Vitis sp.RR890915I Vitis hybrid cultivar cDNA clone RR890915I0006_IVa_Ra_E043'.	VIT_16s0100g00840	TT4	Stilbene synthase 4	16:16343076-16344518	ref|XP_003634076.1| PREDICTED: stilbene synthase 4-like [Vitis vinifera]	7e-08	ref|XP_003634076.1| PREDICTED: stilbene synthase 4-like [Vitis vinifera]	2e-07	ref|NP_196897.1| chalcone synthase [Arabidopsis thaliana]	0.0004	gb|AAZ23731.1| chalcone synthase family protein [Arabidopsis thaliana]	0.0006	ref|XP_002871591.1| chalcone synthase [Arabidopsis lyrata subsp. lyrata]	0.0003	gb|AAF23578.1|AF112103_1 chalcone synthase [Arabidopsis lyrata subsp. petraea]	0.0003	ref|XP_006367319.1| PREDICTED: chalcone synthase J-like [Solanum tuberosum]	0.003	ref|XP_006367319.1| PREDICTED: chalcone synthase J-like [Solanum tuberosum]	0.003	ref|NP_001234036.1| chalcone synthase 2 [Solanum lycopersicum]	0.0004	ref|NP_001234036.1| chalcone synthase 2 [Solanum lycopersicum] sp|P23419.2|CHS2_SOLLC RecName: Full=Chalcone synthase 2; AltName: Full=Naringenin-chalcone synthase 2 emb|CAA38981.1| chalcone synthase [Solanum lycopersicum] gb|AEK99072.1| chalcone synthase [Solanum lycopersicum]	0.002	1611385_at
42	0.00220232	1620785_at	8.14312	7.60222	8.17574	10.1506	9.94505	9.72367	9.05746	9.15403	8.17991	1620785_at	7.97369	9.93979	8.79713	1.96609	0.823441	1.76962	3.90709	1620785_at	0.00220232	gb:CF205969.1	gi:33400342	RR890915I0005_Ia_Rb_B05 Vitis sp. RR890915IVitis hybrid cultivar cDNA clone RR890915I0005_Ia_Rb_B05 3'.	VIT_18s0001g15220	Unknown protein	Unknown protein	18:13312158-13313392	ref|XP_002278755.1| PREDICTED: uncharacterized protein LOC100245483 [Vitis vinifera]	8e-117	ref|XP_002278755.1| PREDICTED: uncharacterized protein LOC100245483 [Vitis vinifera]	2e-116	ref|NP_564374.1| uncharacterized protein [Arabidopsis thaliana]	2e-19	ref|NP_564374.1| uncharacterized protein [Arabidopsis thaliana] gb|AAK17164.1|AF325096_1 unknown protein [Arabidopsis thaliana] gb|AAD21694.1| ESTs gb|T20423, gb|AA712864, gb|H76323 and gb|Z25560 come from this gene [Arabidopsis thaliana] gb|AAL91147.1| unknown protein [Arabidopsis thaliana] gb|AAM47888.1| unknown protein [Arabidopsis thaliana] gb|AAM62660.1| unknown [Arabidopsis thaliana] gb|AEE…	4e-19	ref|XP_002863539.1| hypothetical protein ARALYDRAFT_917078 [Arabidopsis lyrata subsp. lyrata] ref|XP_002863540.1| hypothetical protein ARALYDRAFT_917082 [Arabidopsis lyrata subsp. lyrata]	2e-14	ref|XP_002863539.1| hypothetical protein ARALYDRAFT_917078 [Arabidopsis lyrata subsp. lyrata] ref|XP_002863540.1| hypothetical protein ARALYDRAFT_917082 [Arabidopsis lyrata subsp. lyrata] gb|EFH39798.1| hypothetical protein ARALYDRAFT_917078 [Arabidopsis lyrata subsp. lyrata] gb|EFH39799.1| hypothetical protein ARALYDRAFT_917082 [Arabidopsis lyrata subsp. lyrata]	3e-14	ref|XP_006356886.1| PREDICTED: uncharacterized protein LOC102605114 isoform X1 [Solanum tuberosum] ref|XP_006356887.1| PREDICTED: uncharacterized protein LOC102605114 isoform X2 [Solanum tuberosum] ref|XP_006356888.1| PREDICTED: uncharacterized protein LOC102605114 isoform X3 [Solanum tuberosum] ref|XP_006356889.1| PREDICTED: uncharacterized protein LOC102605114 isoform X4 [Solanum tuberosum]	3e-24	ref|XP_006356886.1| PREDICTED: uncharacterized protein LOC102605114 isoform X1 [Solanum tuberosum] ref|XP_006356887.1| PREDICTED: uncharacterized protein LOC102605114 isoform X2 [Solanum tuberosum] ref|XP_006356888.1| PREDICTED: uncharacterized protein LOC102605114 isoform X3 [Solanum tuberosum] ref|XP_006356889.1| PREDICTED: uncharacterized protein LOC102605114 isoform X4 [Solanum tuberosum]	2e-23	ref|XP_004237719.1| PREDICTED: uncharacterized protein LOC101258062 [Solanum lycopersicum]	8e-33	ref|XP_004237719.1| PREDICTED: uncharacterized protein LOC101258062 [Solanum lycopersicum]	9e-33	1620785_at
43	0.00259164	1610962_x_at	8.19012	7.76647	8.15225	10.1914	9.89261	9.79936	9.11659	9.30761	8.20388	1610962_x_at	8.03628	9.96112	8.87602	1.92483	0.83974	1.78973	3.79693	1610962_x_at	0.00259164	gb:CF205969.1	gi:33400342	RR890915I0005_Ia_Rb_B05 Vitis sp. RR890915IVitis hybrid cultivar cDNA clone RR890915I0005_Ia_Rb_B05 3'.	VIT_18s0001g15220	DEGP1	DegP protease,	18:13312158-13313392	ref|XP_002278755.1| PREDICTED: uncharacterized protein LOC100245483 [Vitis vinifera]	8e-117	ref|XP_002278755.1| PREDICTED: uncharacterized protein LOC100245483 [Vitis vinifera]	2e-116	ref|NP_564374.1| uncharacterized protein [Arabidopsis thaliana]	2e-19	ref|NP_564374.1| uncharacterized protein [Arabidopsis thaliana] gb|AAK17164.1|AF325096_1 unknown protein [Arabidopsis thaliana] gb|AAD21694.1| ESTs gb|T20423, gb|AA712864, gb|H76323 and gb|Z25560 come from this gene [Arabidopsis thaliana] gb|AAL91147.1| unknown protein [Arabidopsis thaliana] gb|AAM47888.1| unknown protein [Arabidopsis thaliana] gb|AAM62660.1| unknown [Arabidopsis thaliana] gb|AEE…	4e-19	ref|XP_002863539.1| hypothetical protein ARALYDRAFT_917078 [Arabidopsis lyrata subsp. lyrata] ref|XP_002863540.1| hypothetical protein ARALYDRAFT_917082 [Arabidopsis lyrata subsp. lyrata]	2e-14	ref|XP_002863539.1| hypothetical protein ARALYDRAFT_917078 [Arabidopsis lyrata subsp. lyrata] ref|XP_002863540.1| hypothetical protein ARALYDRAFT_917082 [Arabidopsis lyrata subsp. lyrata] gb|EFH39798.1| hypothetical protein ARALYDRAFT_917078 [Arabidopsis lyrata subsp. lyrata] gb|EFH39799.1| hypothetical protein ARALYDRAFT_917082 [Arabidopsis lyrata subsp. lyrata]	3e-14	ref|XP_006356886.1| PREDICTED: uncharacterized protein LOC102605114 isoform X1 [Solanum tuberosum] ref|XP_006356887.1| PREDICTED: uncharacterized protein LOC102605114 isoform X2 [Solanum tuberosum] ref|XP_006356888.1| PREDICTED: uncharacterized protein LOC102605114 isoform X3 [Solanum tuberosum] ref|XP_006356889.1| PREDICTED: uncharacterized protein LOC102605114 isoform X4 [Solanum tuberosum]	2e-23	ref|XP_006356886.1| PREDICTED: uncharacterized protein LOC102605114 isoform X1 [Solanum tuberosum] ref|XP_006356887.1| PREDICTED: uncharacterized protein LOC102605114 isoform X2 [Solanum tuberosum] ref|XP_006356888.1| PREDICTED: uncharacterized protein LOC102605114 isoform X3 [Solanum tuberosum] ref|XP_006356889.1| PREDICTED: uncharacterized protein LOC102605114 isoform X4 [Solanum tuberosum]	2e-23	ref|XP_004237719.1| PREDICTED: uncharacterized protein LOC101258062 [Solanum lycopersicum]	8e-33	ref|XP_004237719.1| PREDICTED: uncharacterized protein LOC101258062 [Solanum lycopersicum]	9e-33	1610962_x_at
44	0.00190442	1616623_at	4.58199	4.78288	4.62085	7.2266	6.35691	6.01268	3.98821	4.75781	3.82431	1616623_at	4.6619	6.53206	4.19011	1.87016	-0.471794	0.721067	3.65573	1616623_at	0.00190442	gb:CD715703	gi:32249884	VVB215H10_434673 An expressed sequence tagdatabase for abiotic stressed leaves of Vitis vinifera var. ChardonnayVitis vinifera cDNA clone VVB215H10 5.	VIT_12s0028g00270	WRKY71_2	WRKY DNA-binding protein 71	12:878978-881517	ref|XP_002283603.1| PREDICTED: probable WRKY transcription factor 28 [Vitis vinifera]	4e-109	ref|XP_002283603.1| PREDICTED: probable WRKY transcription factor 28 [Vitis vinifera] emb|CBI22108.3| unnamed protein product [Vitis vinifera]	1e-108	ref|NP_174279.1| putative WRKY transcription factor 71 [Arabidopsis thaliana]	3e-57	gb|AAG10610.1|AC008030_10 Hypothetical protein [Arabidopsis thaliana]	4e-57	ref|XP_002890835.1| WRKY DNA-binding protein 71 [Arabidopsis lyrata subsp. lyrata]	2e-56	ref|XP_002890835.1| WRKY DNA-binding protein 71 [Arabidopsis lyrata subsp. lyrata] gb|EFH67094.1| WRKY DNA-binding protein 71 [Arabidopsis lyrata subsp. lyrata]	1e-55	ref|XP_006355604.1| PREDICTED: probable WRKY transcription factor 28-like [Solanum tuberosum]	1e-60	ref|XP_006355604.1| PREDICTED: probable WRKY transcription factor 28-like [Solanum tuberosum]	1e-60	ref|XP_004233015.1| PREDICTED: probable WRKY transcription factor 28-like [Solanum lycopersicum]	7e-61	ref|XP_004233015.1| PREDICTED: probable WRKY transcription factor 28-like [Solanum lycopersicum]	8e-61	1616623_at
45	0.000172965	1622633_at	2.66188	2.53021	2.21739	4.22781	4.06167	4.60359	2.46141	2.83981	2.39083	1622633_at	2.46983	4.29769	2.56402	1.82786	0.0941937	1.06747	3.55011	1622633_at	0.000172965	gb:CF201563.1	gi:33395936	RR890915N0003_IVa_Ra_G11 Vitis sp.RR890915N Vitis hybrid cultivar cDNA clone RR890915N0003_IVa_Ra_G113'.	VIT_15s0046g02080	Unknown	Unknown	15:18878378-18879040	ref|XP_002277286.1| PREDICTED: uncharacterized protein LOC100258567 [Vitis vinifera]	0.79	ref|XP_002277286.1| PREDICTED: uncharacterized protein LOC100258567 [Vitis vinifera] emb|CAN73280.1| hypothetical protein VITISV_040609 [Vitis vinifera] emb|CBI40418.3| unnamed protein product [Vitis vinifera]	2.2	ref|NP_192706.5| CST complex subunit CTC1 [Arabidopsis thaliana]	5.1	emb|CAB40051.1| putative protein [Arabidopsis thaliana] emb|CAB81184.1| putative protein [Arabidopsis thaliana]	3.6	ref|XP_002875921.1| transferase family protein [Arabidopsis lyrata subsp. lyrata]	7.8	ref|XP_002875921.1| transferase family protein [Arabidopsis lyrata subsp. lyrata] gb|EFH52180.1| transferase family protein [Arabidopsis lyrata subsp. lyrata]	8.2	ref|XP_006363120.1| PREDICTED: probable dolichyl pyrophosphate Man9GlcNAc2 alpha-1,3-glucosyltransferase-like [Solanum tuberosum]	1.2	ref|XP_006363120.1| PREDICTED: probable dolichyl pyrophosphate Man9GlcNAc2 alpha-1,3-glucosyltransferase-like [Solanum tuberosum]	7.4	ref|XP_004243204.1| PREDICTED: glycerol-3-phosphate acyltransferase 1-like [Solanum lycopersicum]	7.6	ref|XP_004243204.1| PREDICTED: glycerol-3-phosphate acyltransferase 1-like [Solanum lycopersicum]	7.9	1622633_at
46	0.00217669	1614045_at	4.07847	4.15383	4.30226	6.0689	5.9444	5.94941	4.81339	5.71863	4.61105	1614045_at	4.17818	5.98757	5.04769	1.80939	0.869507	1.82704	3.50494	1614045_at	0.00217669	gb:CF604589	gi:37185236	RADIC01_000066 Grape Root pSPORT1 LibraryVitis vinifera cDNA 5'.	VIT_04s0023g02900	FAH1	Ferulate-5-hydroxylase	4:19492695-19494685	ref|XP_002272644.1| PREDICTED: cytochrome P450 84A1 [Vitis vinifera]	2e-70	ref|XP_002272644.1| PREDICTED: cytochrome P450 84A1 [Vitis vinifera]	6e-70	ref|NP_195345.1| ferulic acid 5-hydroxylase 1 [Arabidopsis thaliana]	3e-55	emb|CAD37906.1| ferulate-5-hydroxylase [Arabidopsis thaliana] emb|CAD37907.1| ferulate-5-hydroxylase [Arabidopsis thaliana] emb|CAD37908.1| ferulate-5-hydroxylase [Arabidopsis thaliana] emb|CAD37909.1| ferulate-5-hydroxylase [Arabidopsis thaliana] emb|CAD37910.1| ferulate-5-hydroxylase [Arabidopsis thaliana] emb|CAD37911.1| ferulate-5-hydroxylase [Arabidopsis thaliana] emb|CAD37924.1| ferulate-5-…	8e-56	ref|XP_002867029.1| ferulate-5-hydroxylase [Arabidopsis lyrata subsp. lyrata]	6e-56	ref|XP_002867029.1| ferulate-5-hydroxylase [Arabidopsis lyrata subsp. lyrata] gb|EFH43288.1| ferulate-5-hydroxylase [Arabidopsis lyrata subsp. lyrata]	7e-56	ref|XP_006340697.1| PREDICTED: cytochrome P450 84A1-like [Solanum tuberosum]	7e-54	ref|XP_006340697.1| PREDICTED: cytochrome P450 84A1-like [Solanum tuberosum]	5e-53	ref|XP_004232458.1| PREDICTED: cytochrome P450 84A1-like [Solanum lycopersicum]	1e-53	ref|XP_004232458.1| PREDICTED: cytochrome P450 84A1-like [Solanum lycopersicum]	1e-52	1614045_at
47	0.00223391	1611117_at	6.62298	6.50448	6.08293	8.14425	8.27197	8.01131	6.97234	7.62993	6.65127	1611117_at	6.40346	8.14251	7.08451	1.73905	0.681052	1.60331	3.33815	1611117_at	0.00223391	gb:CF201368.1	gi:33395741	RR890915N0003_IIIa_Ra_G10 Vitis sp.RR890915N Vitis hybrid cultivar cDNA clone RR890915N0003_IIIa_Ra_G103'.	VIT_06s0004g01010	dirigent	Dirigent protein pDIR9	6:1101659-1102509	ref|XP_002283399.1| PREDICTED: disease resistance response protein 206 [Vitis vinifera]	4e-15	ref|XP_002283399.1| PREDICTED: disease resistance response protein 206 [Vitis vinifera]	1e-14	ref|NP_176113.1| Disease resistance-responsive (dirigent-like protein) family protein [Arabidopsis thaliana]	4e-06	ref|NP_176113.1| Disease resistance-responsive (dirigent-like protein) family protein [Arabidopsis thaliana] sp|Q9C523.1|DIR19_ARATH RecName: Full=Dirigent protein 19; Short=AtDIR19; Flags: Precursor gb|AAG50703.1|AC079604_10 hypothetical protein [Arabidopsis thaliana] gb|AAG50769.1|AC079131_14 dirigent protein, putative [Arabidopsis thaliana] dbj|BAC42538.1| unknown protein [Arabidopsis thaliana…	8e-06	ref|XP_002886706.1| hypothetical protein ARALYDRAFT_475425 [Arabidopsis lyrata subsp. lyrata]	2e-05	ref|XP_002886706.1| hypothetical protein ARALYDRAFT_475425 [Arabidopsis lyrata subsp. lyrata] gb|EFH62965.1| hypothetical protein ARALYDRAFT_475425 [Arabidopsis lyrata subsp. lyrata]	3e-05	ref|XP_006344589.1| PREDICTED: dirigent protein 19-like [Solanum tuberosum]	4e-06	ref|XP_006344589.1| PREDICTED: dirigent protein 19-like [Solanum tuberosum]	4e-06	ref|XP_004243690.1| PREDICTED: disease resistance response protein 206-like [Solanum lycopersicum]	2e-06	ref|XP_004243690.1| PREDICTED: disease resistance response protein 206-like [Solanum lycopersicum]	1e-05	1611117_at
48	0.00155978	1608538_at	4.94179	5.63094	5.55182	6.97353	7.00973	7.19855	5.7856	6.38515	6.40012	1608538_at	5.37485	7.0606	6.19029	1.68576	0.815441	1.75984	3.21709	1608538_at	0.00155978	gb:CA813555	gi:26262492	CA48LN10IIIF-H8 Cabernet Sauvignon Leaf -CA48LN Vitis vinifera cDNA clone CA48LN10IIIF-H8 5'.	VIT_05s0094g00160	No hit	No hit	5:23517734-23518235	ref|XP_003632092.1| PREDICTED: uncharacterized protein LOC100855082 [Vitis vinifera]	6e-24	emb|CAN69783.1| hypothetical protein VITISV_012616 [Vitis vinifera]	2e-25	ref|NP_188799.1| early-responsive to dehydration stress-related protein [Arabidopsis thaliana]	1.2	ref|NP_188799.1| early-responsive to dehydration stress-related protein [Arabidopsis thaliana] dbj|BAB02357.1| unnamed protein product [Arabidopsis thaliana] gb|AEE76531.1| early-responsive to dehydration stress-related protein [Arabidopsis thaliana]	2.3	ref|XP_002885454.1| hypothetical protein ARALYDRAFT_342312 [Arabidopsis lyrata subsp. lyrata]	1.3	ref|XP_002885454.1| hypothetical protein ARALYDRAFT_342312 [Arabidopsis lyrata subsp. lyrata] gb|EFH61713.1| hypothetical protein ARALYDRAFT_342312 [Arabidopsis lyrata subsp. lyrata]	1.4	ref|XP_006360106.1| PREDICTED: chitin-inducible gibberellin-responsive protein 1-like [Solanum tuberosum]	0.31	ref|XP_006360106.1| PREDICTED: chitin-inducible gibberellin-responsive protein 1-like [Solanum tuberosum]	0.33	ref|XP_004243535.1| PREDICTED: uncharacterized protein RSN1-like [Solanum lycopersicum]	2.9	ref|XP_004243535.1| PREDICTED: uncharacterized protein RSN1-like [Solanum lycopersicum]	3.0	1608538_at
49	6.09618e-07	1616308_at	3.50588	3.36559	3.39682	4.9915	5.02903	4.89319	3.4418	3.41503	3.24908	1616308_at	3.42277	4.97124	3.36863	1.54847	-0.0541313	0.963174	2.92508	1616308_at	6.09618e-07	gb:CF207045.1	gi:33401418	RR890915I002_Ia_Ra_F10 Vitis sp. RR890915IVitis hybrid cultivar cDNA clone RR890915I002_Ia_Ra_F10 3'.	VIT_06s0004g02010	No hit	No hit	6:2443493-2443835	ref|XP_003632165.1| PREDICTED: uncharacterized protein LOC100854491 [Vitis vinifera]	2e-26	emb|CBI16391.3| unnamed protein product [Vitis vinifera]	7e-27	N/A	N/A	N/A	N/A	ref|XP_002872544.1| hypothetical protein ARALYDRAFT_352174 [Arabidopsis lyrata subsp. lyrata]	1.5	N/A	N/A	N/A	N/A	N/A	N/A	N/A	N/A	N/A	N/A	1616308_at
50	0.000273811	1619357_at	6.64827	6.75493	7.08876	8.53511	8.4501	8.1498	6.62875	7.0811	7.04795	1619357_at	6.83065	8.37834	6.91927	1.54768	0.088613	1.06335	2.92347	1619357_at	0.000273811	gb:CB972316	gi:30256473	CAB10006_Ia_Ra_C07 Cabernet SauvignonFlower Pre-bloom - CAB1 Vitis vinifera cDNA clone CAB10006_Ia_Ra_C073'.	VIT_00s0391g00070	DAHP synthetase	3-deoxy-D-arabino-heptulosonate 7-phosphate synthase	Un:27181313-27185595	ref|NP_001268127.1| 3-deoxy-D-arabino-heptulosonate-7-phosphate synthase [Vitis vinifera]	5e-82	emb|CBI29448.3| unnamed protein product [Vitis vinifera]	1e-82	ref|NP_173657.1| Class-II DAHP synthetase family protein [Arabidopsis thaliana]	2e-73	ref|NP_173657.1| Class-II DAHP synthetase family protein [Arabidopsis thaliana] gb|AAF18536.1|AC006551_22 Putative phospho-2-dehydro-3-deoxyheptonate aldolase 1 precursor [Arabidopsis thaliana] gb|AEE30238.1| Class-II DAHP synthetase family protein [Arabidopsis thaliana]	5e-73	ref|XP_002890510.1| hypothetical protein ARALYDRAFT_472481 [Arabidopsis lyrata subsp. lyrata]	9e-73	ref|XP_002890510.1| hypothetical protein ARALYDRAFT_472481 [Arabidopsis lyrata subsp. lyrata] gb|EFH66769.1| hypothetical protein ARALYDRAFT_472481 [Arabidopsis lyrata subsp. lyrata]	9e-73	ref|XP_006363279.1| PREDICTED: uncharacterized LOC102577618 [Solanum tuberosum]	9e-73	ref|XP_006363279.1| PREDICTED: uncharacterized LOC102577618 [Solanum tuberosum]	9e-73	ref|NP_001234418.1| phospho-2-dehydro-3-deoxyheptonate aldolase 2, chloroplastic [Solanum lycopersicum]	2e-72	ref|NP_001234418.1| phospho-2-dehydro-3-deoxyheptonate aldolase 2, chloroplastic [Solanum lycopersicum] sp|P37216.1|AROG_SOLLC RecName: Full=Phospho-2-dehydro-3-deoxyheptonate aldolase 2, chloroplastic; AltName: Full=3-deoxy-D-arabino-heptulosonate 7-phosphate synthase 2; AltName: Full=DAHP synthase 2; AltName: Full=Phospho-2-keto-3-deoxyheptonate aldolase 2; Flags: Precursor emb|CAA79856.1| phos…	2e-72	1619357_at
51	0.00313256	1608488_at	6.51365	6.18373	5.71366	7.84083	8.03693	7.17405	6.38536	6.05194	6.04966	1608488_at	6.13701	7.68394	6.16232	1.54692	0.0253043	1.01769	2.92193	1608488_at	0.00313256	gb:CB003423	gi:27580728	VVB025A04_133704 An expressed sequence tagdatabase for abiotic stressed leaves of Vitis vinifera var. ChardonnayVitis vinifera cDNA clone VVB025A04 5.	N\A	N\A	N\A	N\A	ref|XP_002273442.1| PREDICTED: putative DNA-binding protein ESCAROLA [Vitis vinifera]	5e-75	ref|XP_002273442.1| PREDICTED: putative DNA-binding protein ESCAROLA [Vitis vinifera]	1e-74	ref|NP_177776.1| AT-hook motif nuclear localized protein 29 [Arabidopsis thaliana]	1e-52	ref|NP_177776.1| AT-hook motif nuclear localized protein 29 [Arabidopsis thaliana] gb|AAG51949.1|AC015450_10 unknown protein; 41834-42742 [Arabidopsis thaliana]thaliana] gb|AEE35850.1| AT-hook motif nuclear localized protein 29 [Arabidopsis thaliana]	2e-52	ref|XP_002887643.1| hypothetical protein ARALYDRAFT_476807 [Arabidopsis lyrata subsp. lyrata]	2e-53	ref|XP_002887643.1| hypothetical protein ARALYDRAFT_476807 [Arabidopsis lyrata subsp. lyrata] gb|EFH63902.1| hypothetical protein ARALYDRAFT_476807 [Arabidopsis lyrata subsp. lyrata]	2e-52	ref|XP_006342185.1| PREDICTED: putative DNA-binding protein ESCAROLA-like isoform X2 [Solanum tuberosum]	1e-61	ref|XP_006342185.1| PREDICTED: putative DNA-binding protein ESCAROLA-like isoform X2 [Solanum tuberosum]	1e-61	ref|XP_004238464.1| PREDICTED: putative DNA-binding protein ESCAROLA-like [Solanum lycopersicum]	1e-53	ref|XP_004238464.1| PREDICTED: putative DNA-binding protein ESCAROLA-like [Solanum lycopersicum]	1e-53	1608488_at
52	0.00096761	1620319_s_at	7.22406	7.40174	7.19518	8.77172	8.8478	8.7764	7.94322	8.25872	7.41876	1620319_s_at	7.27366	8.79864	7.87357	1.52498	0.599909	1.51562	2.87783	1620319_s_at	0.00096761	gb:CF205531.1	gi:33399904	RR890915I0005_IIIb_Rb_B07 Vitis sp.RR890915I Vitis hybrid cultivar cDNA clone RR890915I0005_IIIb_Rb_B073'.	VIT_07s0005g03340	MYB14_2	Myb domain protein 14	7:6210930-6212669	ref|NP_001268132.1| R2R3 Myb14 transcription factor [Vitis vinifera]	8e-89	ref|NP_001268132.1| R2R3 Myb14 transcription factor [Vitis vinifera] gb|ABW34392.1| R2R3 Myb14 transcription factor [Vitis vinifera]	2e-88	ref|NP_180676.1| myb domain protein 14 [Arabidopsis thaliana]	0.001	gb|AAC83587.1| putative transcription factor, partial [Arabidopsis thaliana]	0.0009	ref|XP_002883414.1| AtMYB15/AtY19/MYB15 [Arabidopsis lyrata subsp. lyrata]	0.013	ref|XP_002883414.1| AtMYB15/AtY19/MYB15 [Arabidopsis lyrata subsp. lyrata] gb|EFH59673.1| AtMYB15/AtY19/MYB15 [Arabidopsis lyrata subsp. lyrata]	0.013	ref|XP_006354484.1| PREDICTED: myb-related protein Myb4-like [Solanum tuberosum]	2e-09	ref|XP_006354484.1| PREDICTED: myb-related protein Myb4-like [Solanum tuberosum]	2e-09	ref|XP_004247733.1| PREDICTED: myb-related protein Myb4-like [Solanum lycopersicum]	3e-10	ref|XP_004247733.1| PREDICTED: myb-related protein Myb4-like [Solanum lycopersicum]	3e-10	1620319_s_at
53	0.00086345	1616575_at	2.51651	2.49928	2.51651	4.2939	4.33092	3.42764	2.37503	2.39484	2.20956	1616575_at	2.51076	4.01749	2.32648	1.50672	-0.184289	0.880083	2.84164	1616575_at	0.00086345	gb:AF418567.1	gi:15811655	AF418567 Vitis sp. cv. 'Norton' stilbenesynthase 2 (st2) gene, complete cds	VIT_16s0100g01140	TT4	Stilbene synthase 2	16:16627367-16629171	ref|XP_002263881.1| PREDICTED: stilbene synthase 1 [Vitis vinifera]	0.0	ref|XP_002263881.1| PREDICTED: stilbene synthase 1 [Vitis vinifera]	0.0	ref|NP_196897.1| chalcone synthase [Arabidopsis thaliana]	7e-164	gb|AAZ23746.1| chalcone synthase family protein [Arabidopsis thaliana]	1e-163	ref|XP_002871591.1| chalcone synthase [Arabidopsis lyrata subsp. lyrata]	4e-165	ref|XP_002871591.1| chalcone synthase [Arabidopsis lyrata subsp. lyrata] gb|AAF23575.1|AF112100_1 chalcone synthase [Arabidopsis lyrata subsp. lyrata] gb|EFH47850.1| chalcone synthase [Arabidopsis lyrata subsp. lyrata]	3e-164	ref|NP_001275352.1| chalcone synthase 1A [Solanum tuberosum]	6e-167	sp|Q43163.1|CHSB_SOLTU RecName: Full=Chalcone synthase 1B; AltName: Full=Naringenin-chalcone synthase 1B gb|AAB67735.1| chalcone synthase 1b [Solanum tuberosum]	1e-168	ref|NP_001234033.1| chalcone synthase 1 [Solanum lycopersicum]	3e-165	ref|NP_001234033.1| chalcone synthase 1 [Solanum lycopersicum] sp|P23418.2|CHS1_SOLLC RecName: Full=Chalcone synthase 1; AltName: Full=Naringenin-chalcone synthase 1 emb|CAA38980.1| chalcone synthase [Solanum lycopersicum]	3e-165	1616575_at
54	0.000247707	1618326_x_at	2.21542	2.3527	2.41358	3.88272	4.10227	3.50653	2.29352	2.6731	2.49192	1618326_x_at	2.32723	3.83051	2.48618	1.50328	0.158952	1.11648	2.83486	1618326_x_at	0.000247707	gb:CF205664.1	gi:33400037	RR890915I0005_IIb_Rb_B06 Vitis sp.RR890915I Vitis hybrid cultivar cDNA clone RR890915I0005_IIb_Rb_B063'.	VIT_06s0004g01020	disease resistance response	Dirigent protein	6:1125325-1138513	ref|XP_002285681.1| PREDICTED: uncharacterized protein LOC100253541 [Vitis vinifera]	9e-91	emb|CBI16483.3| unnamed protein product [Vitis vinifera]	2e-90	ref|NP_176113.1| Disease resistance-responsive (dirigent-like protein) family protein [Arabidopsis thaliana]	2e-51	ref|NP_176113.1| Disease resistance-responsive (dirigent-like protein) family protein [Arabidopsis thaliana] sp|Q9C523.1|DIR19_ARATH RecName: Full=Dirigent protein 19; Short=AtDIR19; Flags: Precursor gb|AAG50703.1|AC079604_10 hypothetical protein [Arabidopsis thaliana] gb|AAG50769.1|AC079131_14 dirigent protein, putative [Arabidopsis thaliana] dbj|BAC42538.1| unknown protein [Arabidopsis thaliana…	4e-51	ref|XP_002886706.1| hypothetical protein ARALYDRAFT_475425 [Arabidopsis lyrata subsp. lyrata]	1e-51	ref|XP_002886706.1| hypothetical protein ARALYDRAFT_475425 [Arabidopsis lyrata subsp. lyrata] gb|EFH62965.1| hypothetical protein ARALYDRAFT_475425 [Arabidopsis lyrata subsp. lyrata]	8e-51	ref|XP_006344589.1| PREDICTED: dirigent protein 19-like [Solanum tuberosum]	4e-56	ref|XP_006344589.1| PREDICTED: dirigent protein 19-like [Solanum tuberosum]	4e-56	ref|XP_004228335.1| PREDICTED: disease resistance response protein 206-like [Solanum lycopersicum]	3e-52	ref|XP_004228335.1| PREDICTED: disease resistance response protein 206-like [Solanum lycopersicum]	3e-52	1618326_x_at
55	0.00016984	1619517_at	7.99058	7.62399	7.47591	9.15467	9.22242	9.22213	7.43642	6.8318	6.70802	1619517_at	7.69683	9.19974	6.99208	1.50291	-0.704745	0.613551	2.83415	1619517_at	0.00016984	gb:CF202125.1	gi:33396498	RR890915N0004_Ia_Ra_B03 Vitis sp. RR890915NVitis hybrid cultivar cDNA clone RR890915N0004_Ia_Ra_B03 3'.	VIT_12s0028g01940	methyltransferase	Isoflavone methyltransferase/ Orcinol O-methyltransferase 1 oomt1	12:2573979-2575626	ref|XP_002281368.2| PREDICTED: 8-hydroxyquercetin 8-O-methyltransferase-like [Vitis vinifera]	3e-129	emb|CAQ76879.1| resveratrol O-methyltransferase [Vitis vinifera]	1e-129	ref|NP_195241.1| O-methyltransferase family protein [Arabidopsis thaliana]	6e-39	ref|NP_195241.1| O-methyltransferase family protein [Arabidopsis thaliana] emb|CAB36722.1| O-methyltransferase-like protein [Arabidopsis thaliana] emb|CAB80232.1| O-methyltransferase-like protein [Arabidopsis thaliana] gb|AEE86473.1| O-methyltransferase family protein [Arabidopsis thaliana]	1e-38	ref|XP_002867087.1| O-methyltransferase family 2 protein [Arabidopsis lyrata subsp. lyrata]	1e-39	ref|XP_002867087.1| O-methyltransferase family 2 protein [Arabidopsis lyrata subsp. lyrata] gb|EFH43346.1| O-methyltransferase family 2 protein [Arabidopsis lyrata subsp. lyrata]	1e-39	ref|XP_006368013.1| PREDICTED: trans-resveratrol di-O-methyltransferase-like [Solanum tuberosum]	2e-92	ref|XP_006368013.1| PREDICTED: trans-resveratrol di-O-methyltransferase-like [Solanum tuberosum]	2e-92	ref|XP_004235335.1| PREDICTED: trans-resveratrol di-O-methyltransferase-like [Solanum lycopersicum]	3e-91	ref|XP_004235335.1| PREDICTED: trans-resveratrol di-O-methyltransferase-like [Solanum lycopersicum]	4e-91	1619517_at
56	0.000620021	1616353_at	6.06877	5.74236	5.2324	7.42595	7.05043	6.99818	5.51854	5.16229	5.28363	1616353_at	5.68118	7.15819	5.32149	1.47701	-0.35969	0.779332	2.78371	1616353_at	0.000620021	gb:CA817480	gi:26266417	CA12EI203IVR_C10 Cabernet Sauvignon Leaf -CA12EI Vitis vinifera cDNA clone CA12EI203IVR_C10 3'.	VIT_11s0016g00700	UBP1B	Oligouridylate binding protein 1B UBP1B	11:669088-676453	ref|XP_002277008.1| PREDICTED: nucleolysin TIAR isoform 2 [Vitis vinifera]	7.3	emb|CBI27090.3| unnamed protein product [Vitis vinifera]	2e-31	ref|NP_178110.6| Heat shock protein 70 [Arabidopsis thaliana]	0.73	gb|AAG52244.1|AC011717_12 putative heat-shock protein; 41956-44878 [Arabidopsis thaliana]	1.4	ref|XP_002887853.1| hypothetical protein ARALYDRAFT_896005 [Arabidopsis lyrata subsp. lyrata]	0.26	ref|XP_002887853.1| hypothetical protein ARALYDRAFT_896005 [Arabidopsis lyrata subsp. lyrata] gb|EFH64112.1| hypothetical protein ARALYDRAFT_896005 [Arabidopsis lyrata subsp. lyrata]	1.7	ref|XP_006344615.1| PREDICTED: probable Xaa-Pro aminopeptidase P-like [Solanum tuberosum]	0.64	ref|XP_006344615.1| PREDICTED: probable Xaa-Pro aminopeptidase P-like [Solanum tuberosum]	0.67	ref|XP_004230202.1| PREDICTED: probable Xaa-Pro aminopeptidase P-like [Solanum lycopersicum]	1.2	ref|XP_004230202.1| PREDICTED: probable Xaa-Pro aminopeptidase P-like [Solanum lycopersicum]	1.2	1616353_at
57	0.000315334	1608454_at	7.15245	6.83397	7.11269	8.16794	8.43957	8.56308	7.01062	6.93175	6.4538	1608454_at	7.03304	8.39019	6.79872	1.35716	-0.234314	0.850089	2.5618	1608454_at	0.000315334	gb:CF405827	gi:34364242	CSECS059G03_VERu0035 CabSau Berry VeraisonStage 35 (VERu0035) Vitis vinifera cDNA clone CSECS059G03 3'.	VIT_16s0022g02230	kinase	Leucine-rich repeat receptor protein kinase EXS	16:14729622-14737730	ref|XP_002271104.2| PREDICTED: receptor-like serine/threonine-protein kinase At2g45590-like [Vitis vinifera]	1e-42	ref|XP_002271104.2| PREDICTED: receptor-like serine/threonine-protein kinase At2g45590-like [Vitis vinifera]	4e-42	ref|NP_182083.1| receptor-like serine/threonine-protein kinase [Arabidopsis thaliana]	2e-28	ref|NP_182083.1| receptor-like serine/threonine-protein kinase [Arabidopsis thaliana] sp|O64639.1|Y2559_ARATH RecName: Full=Receptor-like serine/threonine-protein kinase At2g45590 gb|AAC06160.1| putative protein kinase [Arabidopsis thaliana] gb|AAO22616.1| putative protein kinase [Arabidopsis thaliana] gb|AAO50657.1| putative protein kinase [Arabidopsis thaliana] gb|AEC10574.1| receptor-like seri…	5e-28	ref|XP_002880185.1| kinase family protein [Arabidopsis lyrata subsp. lyrata]	1e-27	ref|XP_002880185.1| kinase family protein [Arabidopsis lyrata subsp. lyrata] gb|EFH56444.1| kinase family protein [Arabidopsis lyrata subsp. lyrata]	1e-27	ref|XP_006362688.1| PREDICTED: putative protein kinase [Solanum tuberosum]	8e-34	ref|XP_006362688.1| PREDICTED: putative protein kinase [Solanum tuberosum]	8e-34	ref|XP_004234147.1| PREDICTED: receptor-like serine/threonine-protein kinase At2g45590-like [Solanum lycopersicum]	3e-34	ref|XP_004234147.1| PREDICTED: receptor-like serine/threonine-protein kinase At2g45590-like [Solanum lycopersicum]	3e-34	1608454_at
58	0.000784019	1606455_at	8.90499	8.34951	8.65065	10.0543	10.0265	9.85519	9.22755	8.78028	8.81237	1606455_at	8.63505	9.97864	8.94007	1.34359	0.305018	1.23543	2.53783	1606455_at	0.000784019	gb:BQ794948	gi:22009914	EST 3886 Ripening Grape berries Lambda ZapII Library Vitis vinifera cDNA clone RB000A24 3'.	VIT_00s2254g00010	PR5K	Ser/Thr receptor-like kinase1	Un:41459535-41460782	ref|XP_003635630.1| PREDICTED: probable receptor-like protein kinase At5g39020-like [Vitis vinifera]	2e-112	ref|XP_003635630.1| PREDICTED: probable receptor-like protein kinase At5g39020-like [Vitis vinifera]	6e-112	ref|NP_177182.2| protease inhibitor/seed storage/LTP family protein [Arabidopsis thaliana]	1e-44	gb|AAB61092.1| Strong similarity to Arabidopsis receptor protein kinase PR5K (gb|ATU48698) [Arabidopsis thaliana]	1e-44	ref|XP_002868791.1| hypothetical protein ARALYDRAFT_494154 [Arabidopsis lyrata subsp. lyrata]	7e-44	ref|XP_002868791.1| hypothetical protein ARALYDRAFT_494154 [Arabidopsis lyrata subsp. lyrata] gb|EFH45050.1| hypothetical protein ARALYDRAFT_494154 [Arabidopsis lyrata subsp. lyrata]	7e-44	ref|XP_006350567.1| PREDICTED: probable receptor-like protein kinase At1g67000-like [Solanum tuberosum]	1e-66	ref|XP_006350567.1| PREDICTED: probable receptor-like protein kinase At1g67000-like [Solanum tuberosum]	1e-66	ref|XP_004234168.1| PREDICTED: probable receptor-like protein kinase At1g67000-like [Solanum lycopersicum]	1e-65	ref|XP_004234168.1| PREDICTED: probable receptor-like protein kinase At1g67000-like [Solanum lycopersicum]	2e-65	1606455_at
59	0.00118316	1622369_at	7.83793	7.15335	7.17737	8.64962	8.72954	8.75337	8.01482	8.07726	8.03982	1622369_at	7.38955	8.71084	8.04397	1.32129	0.654419	1.57398	2.4989	1622369_at	0.00118316	gb:CB342790	gi:28963757	CA32EN0003_IaR_D10 Cabernet Sauvignon Leaf- CA32EN Vitis vinifera cDNA clone CA32EN0003_IaR_D10 3'.	VIT_17s0000g05360	germin-like	Germin	17:5833510-5834553	ref|XP_002267507.1| PREDICTED: germin-like protein subfamily T member 2-like [Vitis vinifera]	3e-90	ref|XP_002267507.1| PREDICTED: germin-like protein subfamily T member 2-like [Vitis vinifera]	9e-90	ref|NP_173332.1| germin-like protein subfamily T member 2 [Arabidopsis thaliana]	1e-51	ref|NP_173332.1| germin-like protein subfamily T member 2 [Arabidopsis thaliana] sp|Q9LMC9.1|GLT2_ARATH RecName: Full=Germin-like protein subfamily T member 2; Flags: Precursor gb|AAF79303.1|AC068602_26 F14D16.13 [Arabidopsis thaliana] gb|AAM61433.1| germin, putative [Arabidopsis thaliana] gb|ABD60724.1| At1g18980 [Arabidopsis thaliana] gb|AEE29786.1| germin-like protein subfamily T member 2 [Ara…	2e-51	ref|XP_002893025.1| hypothetical protein ARALYDRAFT_472121 [Arabidopsis lyrata subsp. lyrata]	4e-52	ref|XP_002893025.1| hypothetical protein ARALYDRAFT_472121 [Arabidopsis lyrata subsp. lyrata] gb|EFH69284.1| hypothetical protein ARALYDRAFT_472121 [Arabidopsis lyrata subsp. lyrata]	4e-51	ref|XP_006345178.1| PREDICTED: germin-like protein subfamily T member 2-like [Solanum tuberosum]	7e-60	ref|XP_006345178.1| PREDICTED: germin-like protein subfamily T member 2-like [Solanum tuberosum]	8e-60	ref|XP_004236167.1| PREDICTED: germin-like protein subfamily T member 2-like [Solanum lycopersicum]	2e-59	ref|XP_004236167.1| PREDICTED: germin-like protein subfamily T member 2-like [Solanum lycopersicum]	2e-59	1622369_at
60	0.00148726	1614319_at	7.77125	7.87562	7.33973	8.807	9.06836	8.98208	8.08623	8.18747	7.66671	1614319_at	7.6622	8.95248	7.98014	1.29028	0.31794	1.24655	2.44575	1614319_at	0.00148726	gb:CF515648	gi:34547416	CAP0002_IR_D03 Vitis vinifera cv. cabernetsauvignon (Clone 8) Petiole - CAP Vitis vinifera cDNA cloneCAP0002_IR_D03 3'.	VIT_13s0019g02040	kinase	Lectin protein kinase	13:3340757-3343141	ref|XP_002278015.1| PREDICTED: L-type lectin-domain containing receptor kinase S.4 [Vitis vinifera]	3e-71	ref|XP_002278015.1| PREDICTED: L-type lectin-domain containing receptor kinase S.4 [Vitis vinifera]	8e-71	ref|NP_191114.1| concanavalin A-like lectin protein kinase family protein [Arabidopsis thaliana]	3e-39	ref|NP_191114.1| concanavalin A-like lectin protein kinase family protein [Arabidopsis thaliana] sp|Q9M2S4.1|LRKS4_ARATH RecName: Full=L-type lectin-domain containing receptor kinase S.4; Short=LecRK-S.4; Flags: Precursor emb|CAB75913.1| probable serine/threonine-specific protein kinase [Arabidopsis thaliana] gb|AEE79399.1| concanavalin A-like lectin protein kinase family protein [Arabidopsis tha…	7e-39	ref|XP_002878038.1| hypothetical protein ARALYDRAFT_906979 [Arabidopsis lyrata subsp. lyrata]	2e-39	ref|XP_002878038.1| hypothetical protein ARALYDRAFT_906979 [Arabidopsis lyrata subsp. lyrata] gb|EFH54297.1| hypothetical protein ARALYDRAFT_906979 [Arabidopsis lyrata subsp. lyrata]	3e-39	ref|XP_006355698.1| PREDICTED: L-type lectin-domain containing receptor kinase S.4-like [Solanum tuberosum]	3e-57	ref|XP_006355698.1| PREDICTED: L-type lectin-domain containing receptor kinase S.4-like [Solanum tuberosum]	2e-56	ref|XP_004239908.1| PREDICTED: L-type lectin-domain containing receptor kinase S.4-like [Solanum lycopersicum]	1e-56	ref|XP_004239908.1| PREDICTED: L-type lectin-domain containing receptor kinase S.4-like [Solanum lycopersicum]	9e-56	1614319_at
61	0.000483953	1621103_at	4.04805	4.01228	3.72897	5.31169	5.39295	4.91065	4.0262	3.67372	3.53378	1621103_at	3.92977	5.2051	3.74457	1.27533	-0.185198	0.879528	2.42054	1621103_at	0.000483953	gb:CB003423	gi:27580728	VVB025A04_133704 An expressed sequence tagdatabase for abiotic stressed leaves of Vitis vinifera var. ChardonnayVitis vinifera cDNA clone VVB025A04 5.	N\A	N\A	N\A	N\A	ref|XP_002273442.1| PREDICTED: putative DNA-binding protein ESCAROLA [Vitis vinifera]	4e-75	ref|XP_002273442.1| PREDICTED: putative DNA-binding protein ESCAROLA [Vitis vinifera]	9e-75	ref|NP_177776.1| AT-hook motif nuclear localized protein 29 [Arabidopsis thaliana]	1e-52	ref|NP_177776.1| AT-hook motif nuclear localized protein 29 [Arabidopsis thaliana] gb|AAG51949.1|AC015450_10 unknown protein; 41834-42742 [Arabidopsis thaliana]thaliana] gb|AEE35850.1| AT-hook motif nuclear localized protein 29 [Arabidopsis thaliana]	2e-52	ref|XP_002887643.1| hypothetical protein ARALYDRAFT_476807 [Arabidopsis lyrata subsp. lyrata]	2e-52	ref|XP_002887643.1| hypothetical protein ARALYDRAFT_476807 [Arabidopsis lyrata subsp. lyrata] gb|EFH63902.1| hypothetical protein ARALYDRAFT_476807 [Arabidopsis lyrata subsp. lyrata]	2e-52	ref|XP_006342185.1| PREDICTED: putative DNA-binding protein ESCAROLA-like isoform X2 [Solanum tuberosum]	1e-61	ref|XP_006342185.1| PREDICTED: putative DNA-binding protein ESCAROLA-like isoform X2 [Solanum tuberosum]	1e-61	ref|XP_004238464.1| PREDICTED: putative DNA-binding protein ESCAROLA-like [Solanum lycopersicum]	1e-53	ref|XP_004238464.1| PREDICTED: putative DNA-binding protein ESCAROLA-like [Solanum lycopersicum]	1e-53	1621103_at
62	0.00012303	1616254_a_at	6.28349	6.15333	6.11235	7.54797	7.39984	7.29209	6.23212	6.57959	6.18621	1616254_a_at	6.18306	7.4133	6.33264	1.23024	0.149586	1.10925	2.34607	1616254_a_at	0.00012303	gb:CF210000	gi:33404373	CAB20005_IVb_Rb_F09 Cabernet SauvignonFlower bloom - CAB2 Vitis vinifera cDNA clone CAB20005_IVb_Rb_F09 3'.	VIT_08s0040g00440	Unknown protein	Unknown protein	8:11393614-11397394	ref|XP_002283808.1| PREDICTED: dihydrofolate reductase [Vitis vinifera]	1e-124	ref|XP_002283808.1| PREDICTED: dihydrofolate reductase [Vitis vinifera] emb|CBI32856.3| unnamed protein product [Vitis vinifera]	3e-124	ref|NP_201343.2| alpha/beta-Hydrolases superfamily protein [Arabidopsis thaliana]	9e-30	dbj|BAB11562.1| unnamed protein product [Arabidopsis thaliana]	9e-30	ref|XP_002864954.1| hypothetical protein ARALYDRAFT_332756 [Arabidopsis lyrata subsp. lyrata]	1e-30	ref|XP_002864954.1| hypothetical protein ARALYDRAFT_332756 [Arabidopsis lyrata subsp. lyrata] gb|EFH41213.1| hypothetical protein ARALYDRAFT_332756 [Arabidopsis lyrata subsp. lyrata]	9e-30	ref|XP_006366754.1| PREDICTED: dihydrofolate reductase-like [Solanum tuberosum]	9e-75	ref|XP_006366754.1| PREDICTED: dihydrofolate reductase-like [Solanum tuberosum]	9e-75	ref|XP_004242010.1| PREDICTED: dihydrofolate reductase-like [Solanum lycopersicum]	2e-73	ref|XP_004242010.1| PREDICTED: dihydrofolate reductase-like [Solanum lycopersicum]	2e-73	1616254_a_at
63	0.00344612	1620324_at	7.9615	7.67866	7.08585	8.74173	8.80311	8.81453	7.98593	8.02219	7.98742	1620324_at	7.57534	8.78646	7.99851	1.21112	0.423173	1.34087	2.31517	1620324_at	0.00344612	gb:CB002490	gi:27579795	VVB017D08_131838 An expressed sequence tagdatabase for abiotic stressed leaves of Vitis vinifera var. ChardonnayVitis vinifera cDNA clone VVB017D08 5.	N\A	N\A	N\A	N\A	ref|XP_002278561.1| PREDICTED: probable LRR receptor-like serine/threonine-protein kinase At4g08850-like [Vitis vinifera]	6e-99	emb|CBI15574.3| unnamed protein product [Vitis vinifera]	2e-102	ref|NP_849538.2| probable LRR receptor-like serine/threonine-protein kinase [Arabidopsis thaliana]	7e-56	ref|NP_849538.2| probable LRR receptor-like serine/threonine-protein kinase [Arabidopsis thaliana] sp|Q8VZG8.3|Y4885_ARATH RecName: Full=Probable LRR receptor-like serine/threonine-protein kinase At4g08850; Flags: Precursor gb|AAL57627.1| AT4g08850/T32A17_160 [Arabidopsis thaliana] gb|ACN59338.1| leucine-rich repeat receptor-like protein kinase [Arabidopsis thaliana] gb|AEE82682.1| probable LRR r…	1e-55	ref|XP_002874556.1| hypothetical protein ARALYDRAFT_489780 [Arabidopsis lyrata subsp. lyrata]	2e-56	ref|XP_002874556.1| hypothetical protein ARALYDRAFT_489780 [Arabidopsis lyrata subsp. lyrata] gb|EFH50815.1| hypothetical protein ARALYDRAFT_489780 [Arabidopsis lyrata subsp. lyrata]	2e-56	ref|XP_006354070.1| PREDICTED: probable LRR receptor-like serine/threonine-protein kinase At4g08850-like [Solanum tuberosum]	7e-58	ref|XP_006354070.1| PREDICTED: probable LRR receptor-like serine/threonine-protein kinase At4g08850-like [Solanum tuberosum]	7e-58	ref|XP_004238524.1| PREDICTED: probable LRR receptor-like serine/threonine-protein kinase At4g08850-like [Solanum lycopersicum]	2e-55	ref|XP_004238524.1| PREDICTED: probable LRR receptor-like serine/threonine-protein kinase At4g08850-like [Solanum lycopersicum]	3e-55	1620324_at
64	0.00295066	1614487_at	9.2412	8.99701	8.93098	10.3667	10.3659	10.0617	9.47486	9.13915	8.62758	1614487_at	9.0564	10.2648	9.08053	1.20838	0.024137	1.01687	2.31078	1614487_at	0.00295066	gb:CF403809	gi:34362224	CSECS013F03_PREu0032 CabSau BerryPreveraison Stage 32 (PREu0032) Vitis vinifera cDNA clone CSECS013F033'.	VIT_03s0017g02140	THCGT	Tetrahydroxychalcone 2'-glucosyltransferase	3:18846514-18863447	ref|XP_003631756.1| PREDICTED: LOW QUALITY PROTEIN: putative UDP-glucose flavonoid 3-O-glucosyltransferase 3-like [Vitis vinifera]	3.7	emb|CAN73281.1| hypothetical protein VITISV_040611 [Vitis vinifera]	3.7	ref|NP_171837.7| autophagy 18G-like protein [Arabidopsis thaliana]	4.7	ref|NP_171837.7| autophagy 18G-like protein [Arabidopsis thaliana] sp|Q8GUL1.1|AT18G_ARATH RecName: Full=Autophagy-related protein 18g; Short=AtATG18g gb|AAO00770.1| Unknown protein [Arabidopsis thaliana] gb|AEE27566.1| autophagy 18G-like protein [Arabidopsis thaliana]	9.2	ref|XP_002894223.1| hypothetical protein ARALYDRAFT_314403 [Arabidopsis lyrata subsp. lyrata]	3.1	ref|XP_002894223.1| hypothetical protein ARALYDRAFT_314403 [Arabidopsis lyrata subsp. lyrata] gb|EFH70482.1| hypothetical protein ARALYDRAFT_314403 [Arabidopsis lyrata subsp. lyrata]	3.2	ref|XP_006342083.1| PREDICTED: pentatricopeptide repeat-containing protein At1g20300, mitochondrial-like [Solanum tuberosum]	0.89	ref|XP_006342083.1| PREDICTED: pentatricopeptide repeat-containing protein At1g20300, mitochondrial-like [Solanum tuberosum]	6.0	ref|XP_004238390.1| PREDICTED: pentatricopeptide repeat-containing protein At1g20300, mitochondrial-like [Solanum lycopersicum]	0.65	ref|XP_004238390.1| PREDICTED: pentatricopeptide repeat-containing protein At1g20300, mitochondrial-like [Solanum lycopersicum]	4.1	1614487_at
65	0.00139351	1608751_at	5.51149	5.22824	4.93599	6.34717	6.25019	6.63417	5.62304	5.64721	5.40145	1608751_at	5.22524	6.41051	5.55723	1.18527	0.331992	1.25875	2.27406	1608751_at	0.00139351	gb:CF204569.1	gi:33398942	RR890915I0003_IIa_Ra_H04 Vitis sp.RR890915I Vitis hybrid cultivar cDNA clone RR890915I0003_IIa_Ra_H043'.	VIT_01s0011g01140	CAT5	Cationic amino acid transporter 5	1:984795-986937	ref|XP_002273828.1| PREDICTED: uncharacterized amino acid permease YfnA [Vitis vinifera]	8e-89	ref|XP_002273828.1| PREDICTED: uncharacterized amino acid permease YfnA [Vitis vinifera]	2e-88	ref|NP_181041.1| cationic amino acid transporter 5 [Arabidopsis thaliana]	5e-53	gb|AAL91292.1| At2g34960/F19I3.19 [Arabidopsis thaliana] gb|AAN18189.1| At2g34960/F19I3.19 [Arabidopsis thaliana]	8e-54	ref|XP_002881367.1| hypothetical protein ARALYDRAFT_482460 [Arabidopsis lyrata subsp. lyrata]	3e-54	ref|XP_002881367.1| hypothetical protein ARALYDRAFT_482460 [Arabidopsis lyrata subsp. lyrata] gb|EFH57626.1| hypothetical protein ARALYDRAFT_482460 [Arabidopsis lyrata subsp. lyrata]	3e-54	ref|XP_006363175.1| PREDICTED: cationic amino acid transporter 5-like [Solanum tuberosum]	5e-64	ref|XP_006363175.1| PREDICTED: cationic amino acid transporter 5-like [Solanum tuberosum]	5e-64	ref|XP_004232627.1| PREDICTED: cationic amino acid transporter 5-like [Solanum lycopersicum]	6e-63	ref|XP_004232627.1| PREDICTED: cationic amino acid transporter 5-like [Solanum lycopersicum]	7e-63	1608751_at
66	0.00190529	1609253_at	5.1698	4.88486	4.66501	5.92238	6.07888	6.23135	5.21094	5.05611	5.55209	1609253_at	4.90656	6.07753	5.27305	1.17098	0.36649	1.28921	2.25164	1609253_at	0.00190529	gb:CB974058	gi:30297264	CAB30004_IIIa_Ra_G01 Cabernet SauvignonBerry Stage I - CAB3 Vitis vinifera cDNA clone CAB30004_IIIa_Ra_G013'.	VIT_18s0001g14390	Unknown protein	Unknown protein	18:12362497-12370721	ref|XP_002279863.2| PREDICTED: putative E3 ubiquitin-protein ligase LIN-1-like [Vitis vinifera]	2e-39	emb|CBI28040.3| unnamed protein product [Vitis vinifera]	1e-108	ref|NP_001189833.1| transducin/WD-40 repeat-containing protein [Arabidopsis thaliana]	8e-12	ref|NP_001189833.1| transducin/WD-40 repeat-containing protein [Arabidopsis thaliana] gb|AEE74472.1| transducin/WD-40 repeat-containing protein [Arabidopsis thaliana]	2e-11	ref|XP_002884613.1| transducin family protein [Arabidopsis lyrata subsp. lyrata]	6e-07	ref|XP_002884613.1| transducin family protein [Arabidopsis lyrata subsp. lyrata] gb|EFH60872.1| transducin family protein [Arabidopsis lyrata subsp. lyrata]	6e-07	ref|XP_006341274.1| PREDICTED: putative E3 ubiquitin-protein ligase LIN-like [Solanum tuberosum]	1e-77	ref|XP_006341274.1| PREDICTED: putative E3 ubiquitin-protein ligase LIN-like [Solanum tuberosum]	7e-77	ref|XP_004243102.1| PREDICTED: putative E3 ubiquitin-protein ligase LIN-1-like [Solanum lycopersicum]	2e-71	ref|XP_004243102.1| PREDICTED: putative E3 ubiquitin-protein ligase LIN-1-like [Solanum lycopersicum]	2e-71	1609253_at
67	0.00291266	1616128_s_at	7.80773	7.84055	7.58628	8.88475	9.01698	8.78391	8.29176	8.62613	7.8977	1616128_s_at	7.74486	8.89521	8.27187	1.15036	0.52701	1.44094	2.21969	1616128_s_at	0.00291266	gb:CF203713.1	gi:33398086	RR890915I0001_IIb_Rb_D01 Vitis sp.RR890915I Vitis hybrid cultivar cDNA clone RR890915I0001_IIb_Rb_D013'.	VIT_08s0007g08590	EMB2654	Pentatricopeptide (PPR) repeat-containing protein	8:21962456-21970146	ref|XP_002278330.2| PREDICTED: pentatricopeptide repeat-containing protein At2g41720-like [Vitis vinifera]	0.53	ref|XP_002278330.2| PREDICTED: pentatricopeptide repeat-containing protein At2g41720-like [Vitis vinifera]	1.5	ref|NP_850357.2| protein EMBRYO DEFECTIVE 2654 [Arabidopsis thaliana]	0.82	ref|NP_850357.2| protein EMBRYO DEFECTIVE 2654 [Arabidopsis thaliana] gb|AEC10024.1| pentatricopeptide repeat-containing protein [Arabidopsis thaliana]	1.6	ref|XP_002881793.1| EMB2654 [Arabidopsis lyrata subsp. lyrata]	0.11	ref|XP_002881793.1| EMB2654 [Arabidopsis lyrata subsp. lyrata] gb|EFH58052.1| EMB2654 [Arabidopsis lyrata subsp. lyrata]	0.76	ref|XP_006350181.1| PREDICTED: pentatricopeptide repeat-containing protein At2g41720-like [Solanum tuberosum]	1.2	ref|XP_006350181.1| PREDICTED: pentatricopeptide repeat-containing protein At2g41720-like [Solanum tuberosum]	1.3	ref|XP_004236606.1| PREDICTED: pentatricopeptide repeat-containing protein At2g41720-like [Solanum lycopersicum]	0.44	ref|XP_004236606.1| PREDICTED: pentatricopeptide repeat-containing protein At2g41720-like [Solanum lycopersicum]	0.46	1616128_s_at
68	0.00487961	1616944_at	5.37849	5.24096	4.6259	6.48024	6.20298	5.97403	4.937	5.29899	4.90862	1616944_at	5.08178	6.21908	5.0482	1.1373	-0.033578	0.976994	2.19969	1616944_at	0.00487961	gb:CF211395	gi:33405768	CAB20007_Ia_Fa_G06 Cabernet SauvignonFlower bloom - CAB2 Vitis vinifera cDNA clone CAB20007_Ia_Fa_G06 5'.	VIT_08s0040g00440	Unknown protein	Unknown protein	8:11393614-11397394	ref|XP_002283808.1| PREDICTED: dihydrofolate reductase [Vitis vinifera]	0.0	ref|XP_002283808.1| PREDICTED: dihydrofolate reductase [Vitis vinifera] emb|CBI32856.3| unnamed protein product [Vitis vinifera]	0.0	ref|NP_567701.1| uncharacterized protein [Arabidopsis thaliana]	8e-58	emb|CAB45073.1| putative protein [Arabidopsis thaliana] emb|CAB79348.1| putative protein [Arabidopsis thaliana]	8e-58	ref|XP_002864954.1| hypothetical protein ARALYDRAFT_332756 [Arabidopsis lyrata subsp. lyrata]	3e-51	ref|XP_002864954.1| hypothetical protein ARALYDRAFT_332756 [Arabidopsis lyrata subsp. lyrata] gb|EFH41213.1| hypothetical protein ARALYDRAFT_332756 [Arabidopsis lyrata subsp. lyrata]	2e-50	ref|XP_006366754.1| PREDICTED: dihydrofolate reductase-like [Solanum tuberosum]	5e-119	ref|XP_006366754.1| PREDICTED: dihydrofolate reductase-like [Solanum tuberosum]	5e-119	ref|XP_004242010.1| PREDICTED: dihydrofolate reductase-like [Solanum lycopersicum]	1e-115	ref|XP_004242010.1| PREDICTED: dihydrofolate reductase-like [Solanum lycopersicum]	1e-115	1616944_at
69	0.000473124	1615912_at	8.03254	7.58699	7.84495	9.17543	8.89854	8.79879	7.92035	7.79613	8.02266	1615912_at	7.82149	8.95759	7.91305	1.13609	0.0915537	1.06552	2.19785	1615912_at	0.000473124	gb:CA813921	gi:26262858	CA48LN07IVR-B8 Cabernet Sauvignon Leaf -CA48LN Vitis vinifera cDNA clone CA48LN07IVR-B8 3'.	VIT_13s0067g03820	TT5	Chalcone--flavonone isomerase (Chalcone isomerase)	13:2162379-2164042	ref|NP_001268033.1| chalcone--flavonone isomerase 2 [Vitis vinifera]	2e-119	ref|NP_001268033.1| chalcone--flavonone isomerase 2 [Vitis vinifera] sp|P51117.1|CFI1_VITVI RecName: Full=Chalcone--flavonone isomerase 1; Short=Chalcone isomerase 1 emb|CAA53577.1| chalcone isomerase [Vitis vinifera]	5e-119	ref|NP_191072.1| chalcone--flavonone isomerase 1 [Arabidopsis thaliana]	1e-71	ref|NP_191072.1| chalcone--flavonone isomerase 1 [Arabidopsis thaliana] sp|P41088.2|CFI1_ARATH RecName: Full=Chalcone--flavonone isomerase 1; Short=Chalcone isomerase 1; AltName: Full=Protein TRANSPARENT TESTA 5 pdb|4DOI|A Chain A, Crystal Structure Of Arabidopsis Thaliana Chalcone Isomerase At3g55120 (Atchi) pdb|4DOI|B Chain B, Crystal Structure Of Arabidopsis Thaliana Chalcone Isomerase At3g551…	3e-71	ref|XP_002878019.1| chalcone--flavonone isomerase [Arabidopsis lyrata subsp. lyrata]	2e-72	ref|XP_002878019.1| chalcone--flavonone isomerase [Arabidopsis lyrata subsp. lyrata] gb|EFH54278.1| chalcone--flavonone isomerase [Arabidopsis lyrata subsp. lyrata]	3e-72	ref|XP_006348611.1| PREDICTED: chalcone--flavonone isomerase-like isoform X1 [Solanum tuberosum]	9e-76	ref|XP_006348611.1| PREDICTED: chalcone--flavonone isomerase-like isoform X1 [Solanum tuberosum]	6e-75	ref|XP_004238994.1| PREDICTED: chalcone--flavonone isomerase-like [Solanum lycopersicum]	2e-76	ref|XP_004238994.1| PREDICTED: chalcone--flavonone isomerase-like [Solanum lycopersicum]	1e-75	1615912_at
70	0.000816435	1618958_at	2.74402	2.94677	2.7315	3.80017	4.27695	3.69241	2.92954	2.99004	2.98549	1618958_at	2.80743	3.92318	2.96836	1.11575	0.160926	1.118	2.16708	1618958_at	0.000816435	gb:AY427138.1	gi:38045739	Vitis amurensis isolate stkVa011 resistanceprotein candidate gene, partial cds	VIT_12s0028g01530	SD2-5	S-receptor kinase	12:2196401-2198929	ref|XP_002277755.2| PREDICTED: G-type lectin S-receptor-like serine/threonine-protein kinase SD2-5-like [Vitis vinifera]	2e-123	emb|CBI22039.3| unnamed protein product [Vitis vinifera]	3e-125	ref|NP_194957.2| G-type lectin S-receptor-like serine/threonine-protein kinase SD2-5 [Arabidopsis thaliana]	7e-75	emb|CAA16960.1| S-receptor kinase -like protein [Arabidopsis thaliana] emb|CAA22558.1| S-receptor kinase-like protein [Arabidopsis thaliana] emb|CAB79948.1| S-receptor kinase-like protein [Arabidopsis thaliana]	7e-75	ref|XP_002869284.1| lectin protein kinase family protein [Arabidopsis lyrata subsp. lyrata]	6e-75	ref|XP_002869284.1| lectin protein kinase family protein [Arabidopsis lyrata subsp. lyrata] gb|EFH45543.1| lectin protein kinase family protein [Arabidopsis lyrata subsp. lyrata]	6e-75	ref|XP_006348912.1| PREDICTED: G-type lectin S-receptor-like serine/threonine-protein kinase SD2-5-like [Solanum tuberosum]	8e-97	ref|XP_006348912.1| PREDICTED: G-type lectin S-receptor-like serine/threonine-protein kinase SD2-5-like [Solanum tuberosum]	8e-97	ref|XP_004243248.1| PREDICTED: G-type lectin S-receptor-like serine/threonine-protein kinase SD2-5-like [Solanum lycopersicum]	3e-97	ref|XP_004243248.1| PREDICTED: G-type lectin S-receptor-like serine/threonine-protein kinase SD2-5-like [Solanum lycopersicum]	3e-97	1618958_at
71	0.0011315	1617355_at	4.22474	3.83666	4.24321	5.14795	5.32402	5.03734	3.78116	4.14396	3.49458	1617355_at	4.10154	5.16977	3.80657	1.06823	-0.29497	0.815089	2.09686	1617355_at	0.0011315	gb:CF604658	gi:37185305	RADIC01_000144 Grape Root pSPORT1 LibraryVitis vinifera cDNA 5'.	VIT_15s0046g02170	PANB1	3-methyl-2-oxobutanoate hydroxy-methyl-transferase	15:18949026-18953195	ref|XP_002276965.1| PREDICTED: 3-methyl-2-oxobutanoate hydroxymethyltransferase [Vitis vinifera]	1e-109	ref|XP_002276965.1| PREDICTED: 3-methyl-2-oxobutanoate hydroxymethyltransferase [Vitis vinifera]	3e-109	ref|NP_182135.1| ketopantoate hydroxymethyltransferase 1 [Arabidopsis thaliana]	5e-100	ref|NP_182135.1| ketopantoate hydroxymethyltransferase 1 [Arabidopsis thaliana] gb|AAC62893.1| 3-methyl-2-oxobutanoate hydroxy-methyl-transferase [Arabidopsis thaliana] gb|AAO44086.1| At2g46110 [Arabidopsis thaliana] dbj|BAE99826.1| 3-methyl-2-oxobutanoate hydroxy-methyl-transferase [Arabidopsis thaliana] gb|AEC10645.1| ketopantoate hydroxymethyltransferase 1 [Arabidopsis thaliana]	9e-100	ref|XP_002878388.1| hypothetical protein ARALYDRAFT_486638 [Arabidopsis lyrata subsp. lyrata]	2e-99	ref|XP_002878388.1| hypothetical protein ARALYDRAFT_486638 [Arabidopsis lyrata subsp. lyrata] gb|EFH54647.1| hypothetical protein ARALYDRAFT_486638 [Arabidopsis lyrata subsp. lyrata]	1e-98	ref|XP_006345705.1| PREDICTED: 3-methyl-2-oxobutanoate hydroxymethyltransferase-like [Solanum tuberosum]	2e-93	ref|XP_006345705.1| PREDICTED: 3-methyl-2-oxobutanoate hydroxymethyltransferase-like [Solanum tuberosum]	2e-93	ref|XP_004246714.1| PREDICTED: 3-methyl-2-oxobutanoate hydroxymethyltransferase-like [Solanum lycopersicum]	4e-94	ref|XP_004246714.1| PREDICTED: 3-methyl-2-oxobutanoate hydroxymethyltransferase-like [Solanum lycopersicum]	4e-94	1617355_at
72	0.00246638	1607701_at	7.51307	7.33204	6.86234	8.1814	8.28504	8.38791	7.64084	7.49225	7.6737	1607701_at	7.23582	8.28478	7.60226	1.04897	0.366447	1.28917	2.06905	1607701_at	0.00246638	gb:CB002490	gi:27579795	VVB017D08_131838 An expressed sequence tagdatabase for abiotic stressed leaves of Vitis vinifera var. ChardonnayVitis vinifera cDNA clone VVB017D08 5.	N\A	N\A	N\A	N\A	ref|XP_002278561.1| PREDICTED: probable LRR receptor-like serine/threonine-protein kinase At4g08850-like [Vitis vinifera]	6e-99	emb|CBI15574.3| unnamed protein product [Vitis vinifera]	2e-102	ref|NP_849538.2| probable LRR receptor-like serine/threonine-protein kinase [Arabidopsis thaliana]	7e-56	ref|NP_849538.2| probable LRR receptor-like serine/threonine-protein kinase [Arabidopsis thaliana] sp|Q8VZG8.3|Y4885_ARATH RecName: Full=Probable LRR receptor-like serine/threonine-protein kinase At4g08850; Flags: Precursor gb|AAL57627.1| AT4g08850/T32A17_160 [Arabidopsis thaliana] gb|ACN59338.1| leucine-rich repeat receptor-like protein kinase [Arabidopsis thaliana] gb|AEE82682.1| probable LRR r…	1e-55	ref|XP_002874556.1| hypothetical protein ARALYDRAFT_489780 [Arabidopsis lyrata subsp. lyrata]	2e-56	ref|XP_002874556.1| hypothetical protein ARALYDRAFT_489780 [Arabidopsis lyrata subsp. lyrata] gb|EFH50815.1| hypothetical protein ARALYDRAFT_489780 [Arabidopsis lyrata subsp. lyrata]	2e-56	ref|XP_006354070.1| PREDICTED: probable LRR receptor-like serine/threonine-protein kinase At4g08850-like [Solanum tuberosum]	7e-58	ref|XP_006354070.1| PREDICTED: probable LRR receptor-like serine/threonine-protein kinase At4g08850-like [Solanum tuberosum]	7e-58	ref|XP_004238524.1| PREDICTED: probable LRR receptor-like serine/threonine-protein kinase At4g08850-like [Solanum lycopersicum]	2e-55	ref|XP_004238524.1| PREDICTED: probable LRR receptor-like serine/threonine-protein kinase At4g08850-like [Solanum lycopersicum]	3e-55	1607701_at
73	0.00109467	1614085_s_at	9.64672	9.17179	9.62244	10.4762	10.5482	10.4515	9.58006	9.32734	9.07395	1614085_s_at	9.48032	10.492	9.32712	1.01167	-0.153199	0.899254	2.01624	1614085_s_at	0.00109467	gb:CF516610	gi:34548378	CAP0003_IIIR_B06 Vitis vinifera cv.cabernet sauvignon (Clone 8) Petiole - CAP Vitis vinifera cDNA cloneCAP0003_IIIR_B06 3'.	VIT_00s0258g00100	Receptor serine/threonine kinase	Receptor serine/threonine kinase	Un:18315283-18318622	ref|XP_003635150.1| PREDICTED: probable receptor-like protein kinase At5g39020-like [Vitis vinifera]	6e-94	ref|XP_003635150.1| PREDICTED: probable receptor-like protein kinase At5g39020-like [Vitis vinifera]	2e-93	ref|NP_198719.1| putative receptor-like protein kinase [Arabidopsis thaliana]	1e-29	ref|NP_198719.1| putative receptor-like protein kinase [Arabidopsis thaliana] sp|Q9FID5.1|Y5393_ARATH RecName: Full=Probable receptor-like protein kinase At5g39030; Flags: Precursor dbj|BAB10827.1| receptor protein kinase-like protein [Arabidopsis thaliana] gb|AED94389.1| putative receptor-like protein kinase [Arabidopsis thaliana]	2e-29	ref|XP_002888566.1| kinase family protein [Arabidopsis lyrata subsp. lyrata]	2e-29	ref|XP_002888566.1| kinase family protein [Arabidopsis lyrata subsp. lyrata] gb|EFH64825.1| kinase family protein [Arabidopsis lyrata subsp. lyrata]	2e-29	ref|XP_006348214.1| PREDICTED: probable receptor-like protein kinase At5g39020-like [Solanum tuberosum]	7e-48	ref|XP_006348214.1| PREDICTED: probable receptor-like protein kinase At5g39020-like [Solanum tuberosum]	5e-47	ref|XP_004233772.1| PREDICTED: protein NSP-INTERACTING KINASE 2-like [Solanum lycopersicum]	2e-46	ref|XP_004233772.1| PREDICTED: protein NSP-INTERACTING KINASE 2-like [Solanum lycopersicum]	1e-45	1614085_s_at
74	0.00218543	1616030_x_at	3.5141	3.03652	3.599	4.34711	4.49429	4.25583	3.59928	3.2275	3.37456	1616030_x_at	3.38321	4.36574	3.40045	0.982533	0.0172393	1.01202	1.97593	1616030_x_at	0.00218543	gb:CF203685.1	gi:33398058	RR890915I0001_IIb_Rb_A04 Vitis sp.RR890915I Vitis hybrid cultivar cDNA clone RR890915I0001_IIb_Rb_A043'.	VIT_00s0258g00100	Receptor serine/threonine kinase	Receptor serine/threonine kinase	Un:18315283-18318622	ref|XP_003635150.1| PREDICTED: probable receptor-like protein kinase At5g39020-like [Vitis vinifera]	3e-65	ref|XP_003635150.1| PREDICTED: probable receptor-like protein kinase At5g39020-like [Vitis vinifera]	8e-65	ref|NP_176863.2| putative protein kinase [Arabidopsis thaliana]	2e-19	gb|AAG50590.1|AC083891_4 receptor serine/threonine kinase PR5K, putative [Arabidopsis thaliana]	3e-19	ref|XP_002868005.1| hypothetical protein ARALYDRAFT_493041 [Arabidopsis lyrata subsp. lyrata]	9e-16	ref|XP_002868005.1| hypothetical protein ARALYDRAFT_493041 [Arabidopsis lyrata subsp. lyrata] gb|EFH44264.1| hypothetical protein ARALYDRAFT_493041 [Arabidopsis lyrata subsp. lyrata]	9e-16	ref|XP_006348214.1| PREDICTED: probable receptor-like protein kinase At5g39020-like [Solanum tuberosum]	3e-29	ref|XP_006348214.1| PREDICTED: probable receptor-like protein kinase At5g39020-like [Solanum tuberosum]	2e-28	ref|XP_004235104.1| PREDICTED: probable receptor-like protein kinase At5g39030-like [Solanum lycopersicum]	8e-28	ref|XP_004235104.1| PREDICTED: probable receptor-like protein kinase At5g39030-like [Solanum lycopersicum]	5e-27	1616030_x_at
75	0.000985471	1615311_at	2.21015	2.34795	2.47797	3.12192	3.4761	3.29255	2.75759	2.49948	2.40269	1615311_at	2.34536	3.29686	2.55325	0.951502	0.207899	1.15501	1.93388	1615311_at	0.000985471	gb:CF203685.1	gi:33398058	RR890915I0001_IIb_Rb_A04 Vitis sp.RR890915I Vitis hybrid cultivar cDNA clone RR890915I0001_IIb_Rb_A043'.	VIT_00s0258g00100	Receptor serine/threonine kinase	Receptor serine/threonine kinase	Un:18315283-18318622	ref|XP_003635150.1| PREDICTED: probable receptor-like protein kinase At5g39020-like [Vitis vinifera]	3e-65	ref|XP_003635150.1| PREDICTED: probable receptor-like protein kinase At5g39020-like [Vitis vinifera]	8e-65	ref|NP_176863.2| putative protein kinase [Arabidopsis thaliana]	2e-19	gb|AAG50590.1|AC083891_4 receptor serine/threonine kinase PR5K, putative [Arabidopsis thaliana]	3e-19	ref|XP_002868005.1| hypothetical protein ARALYDRAFT_493041 [Arabidopsis lyrata subsp. lyrata]	9e-16	ref|XP_002868005.1| hypothetical protein ARALYDRAFT_493041 [Arabidopsis lyrata subsp. lyrata] gb|EFH44264.1| hypothetical protein ARALYDRAFT_493041 [Arabidopsis lyrata subsp. lyrata]	9e-16	ref|XP_006348214.1| PREDICTED: probable receptor-like protein kinase At5g39020-like [Solanum tuberosum]	3e-29	ref|XP_006348214.1| PREDICTED: probable receptor-like protein kinase At5g39020-like [Solanum tuberosum]	2e-28	ref|XP_004235104.1| PREDICTED: probable receptor-like protein kinase At5g39030-like [Solanum lycopersicum]	8e-28	ref|XP_004235104.1| PREDICTED: probable receptor-like protein kinase At5g39030-like [Solanum lycopersicum]	5e-27	1615311_at
76	0.00107735	1609351_at	5.91073	6.00657	5.83863	6.79328	6.8867	6.88913	5.56356	6.08018	5.41725	1609351_at	5.91864	6.85637	5.687	0.937727	-0.23164	0.851666	1.91551	1609351_at	0.00107735	gb:CB975231	gi:30298437	CAB30006_IVb_Rb_C02 Cabernet SauvignonBerry Stage I - CAB3 Vitis vinifera cDNA clone CAB30006_IVb_Rb_C02 3'.	N\A	N\A	N\A	N\A	ref|XP_002285079.1| PREDICTED: uncharacterized protein At1g15400 [Vitis vinifera]	4e-05	ref|XP_002285079.1| PREDICTED: uncharacterized protein At1g15400 [Vitis vinifera]	0.0001	ref|NP_565233.1| MAPK kinase substrate [Arabidopsis thaliana]	0.004	ref|NP_565233.1| MAPK kinase substrate [Arabidopsis thaliana] gb|AAD55474.1|AC009322_14 Unknown protein [Arabidopsis thaliana] gb|AAK63976.1| At1g80180/F18B13_26 [Arabidopsis thaliana] gb|AAL76141.1| At1g80180/F18B13_26 [Arabidopsis thaliana] gb|AAM65017.1| unknown [Arabidopsis thaliana] gb|AEE36367.1| MAPK kinase substrate [Arabidopsis thaliana]	0.007	ref|XP_002887841.1| hypothetical protein ARALYDRAFT_895976 [Arabidopsis lyrata subsp. lyrata]	0.003	ref|XP_002887841.1| hypothetical protein ARALYDRAFT_895976 [Arabidopsis lyrata subsp. lyrata] gb|EFH64100.1| hypothetical protein ARALYDRAFT_895976 [Arabidopsis lyrata subsp. lyrata]	0.003	ref|XP_006364198.1| PREDICTED: uncharacterized protein At1g15400-like [Solanum tuberosum]	1e-06	ref|XP_006364198.1| PREDICTED: uncharacterized protein At1g15400-like [Solanum tuberosum]	7e-06	ref|XP_004236043.1| PREDICTED: uncharacterized protein At1g15400-like [Solanum lycopersicum]	6e-06	ref|XP_004236043.1| PREDICTED: uncharacterized protein At1g15400-like [Solanum lycopersicum]	6e-06	1609351_at
77	0.000383719	1608225_s_at	9.41851	9.02891	9.13252	10.1839	10.0812	9.96361	8.81531	8.95494	8.50462	1608225_s_at	9.19332	10.0762	8.75829	0.882915	-0.435023	0.739682	1.8441	1608225_s_at	0.000383719	gb:CF209285	gi:33403658	CAB20004_IVb_Rb_A03 Cabernet SauvignonFlower bloom - CAB2 Vitis vinifera cDNA clone CAB20004_IVb_Rb_A03 3'.	VIT_13s0067g03260	MES17	Pheophorbidase	13:1806713-1809157	ref|XP_002281126.1| PREDICTED: pheophorbidase-like [Vitis vinifera]	9e-89	emb|CBI25336.3| unnamed protein product [Vitis vinifera]	3e-89	ref|NP_187698.1| methyl esterase 17 [Arabidopsis thaliana]	6e-42	ref|NP_187698.1| methyl esterase 17 [Arabidopsis thaliana] sp|Q9SG92.1|MES17_ARATH RecName: Full=Methylesterase 17; Short=AtMES17; AltName: Full=Methyl indole-3-acetic acid esterase gb|AAF19562.1|AC011708_5 putative alpha-hydroxynitrile lyase [Arabidopsis thaliana] gb|AAL36348.1| putative alpha-hydroxynitrile lyase [Arabidopsis thaliana] gb|AAM20326.1| putative alpha-hydroxynitrile lyase [Arabido…	1e-41	ref|XP_002884817.1| hypothetical protein ARALYDRAFT_478421 [Arabidopsis lyrata subsp. lyrata]	3e-44	ref|XP_002884817.1| hypothetical protein ARALYDRAFT_478421 [Arabidopsis lyrata subsp. lyrata] gb|EFH61076.1| hypothetical protein ARALYDRAFT_478421 [Arabidopsis lyrata subsp. lyrata]	3e-44	ref|XP_006357300.1| PREDICTED: methylesterase 17-like [Solanum tuberosum]	6e-49	ref|XP_006357300.1| PREDICTED: methylesterase 17-like [Solanum tuberosum]	6e-49	ref|XP_004240843.1| PREDICTED: methylesterase 17-like [Solanum lycopersicum]	2e-53	ref|XP_004240843.1| PREDICTED: methylesterase 17-like [Solanum lycopersicum]	2e-53	1608225_s_at
78	0.00339812	1611211_at	3.30134	3.59824	3.60266	4.75779	4.23676	4.13767	3.22469	3.51637	3.31092	1611211_at	3.50075	4.37741	3.35066	0.876661	-0.150082	0.901199	1.83612	1611211_at	0.00339812	gb:CF603196	gi:37183842	BACCA01_000421 Grape Berry pSPORT1 LibraryVitis vinifera cDNA 5'.	VIT_00s0391g00070	DAHP synthetase	3-deoxy-D-arabino-heptulosonate 7-phosphate synthase	Un:27181313-27185595	ref|NP_001268127.1| 3-deoxy-D-arabino-heptulosonate-7-phosphate synthase [Vitis vinifera]	9e-95	ref|NP_001268127.1| 3-deoxy-D-arabino-heptulosonate-7-phosphate synthase [Vitis vinifera] gb|ACM45080.1| 3-deoxy-D-arabino-heptulosonate-7-phosphate synthase 01 [Vitis vinifera]	3e-94	ref|NP_195708.1| 3-deoxy-D-arabino-heptulosonate 7-phosphate synthase 1 [Arabidopsis thaliana]	9e-55	gb|AAA32784.1| 3-deoxy-D-arabino-heptulosonate y-phosphate synthase [Arabidopsis thaliana]	1e-54	ref|XP_002866901.1| 3-deoxy-D-arabino-heptulosonate 7-phosphate synthase 1 [Arabidopsis lyrata subsp. lyrata]	8e-55	ref|XP_002866901.1| 3-deoxy-D-arabino-heptulosonate 7-phosphate synthase 1 [Arabidopsis lyrata subsp. lyrata] gb|EFH43160.1| 3-deoxy-D-arabino-heptulosonate 7-phosphate synthase 1 [Arabidopsis lyrata subsp. lyrata]	9e-55	ref|XP_006363279.1| PREDICTED: uncharacterized LOC102577618 [Solanum tuberosum]	3e-54	ref|XP_006363279.1| PREDICTED: uncharacterized LOC102577618 [Solanum tuberosum]	3e-54	ref|NP_001234418.1| phospho-2-dehydro-3-deoxyheptonate aldolase 2, chloroplastic [Solanum lycopersicum]	1e-53	ref|NP_001234418.1| phospho-2-dehydro-3-deoxyheptonate aldolase 2, chloroplastic [Solanum lycopersicum] sp|P37216.1|AROG_SOLLC RecName: Full=Phospho-2-dehydro-3-deoxyheptonate aldolase 2, chloroplastic; AltName: Full=3-deoxy-D-arabino-heptulosonate 7-phosphate synthase 2; AltName: Full=DAHP synthase 2; AltName: Full=Phospho-2-keto-3-deoxyheptonate aldolase 2; Flags: Precursor emb|CAA79856.1| phos…	6e-53	1611211_at
79	0.00365664	1619946_at	10.1431	10.3264	10.2098	11.0989	11.1557	11.041	11.1048	10.4962	10.7279	1619946_at	10.2264	11.0985	10.7763	0.872083	0.549857	1.46394	1.8303	1619946_at	0.00365664	gb:BQ800369	gi:22015335	EST 7404 Veraison Grape berriesSuperScriptTM Plasmid Library Vitis vinifera cDNA clone PT009D02 3'.	VIT_09s0002g01000	Ferredoxin 4Fe-4S, iron-sulfur binding	Ferredoxin 4Fe-4S, iron-sulfur binding	9:738893-740568	ref|XP_002272316.1| PREDICTED: uncharacterized protein LOC100256554 isoform 1 [Vitis vinifera] ref|XP_003632779.1| PREDICTED: uncharacterized protein LOC100256554 [Vitis vinifera]	2e-15	emb|CAN73516.1| hypothetical protein VITISV_005458 [Vitis vinifera]	4e-15	ref|NP_178825.1| uncharacterized protein [Arabidopsis thaliana]	0.10	ref|NP_178825.1| uncharacterized protein [Arabidopsis thaliana] gb|AAD22695.1| unknown protein [Arabidopsis thaliana] gb|ABE97177.1| hypothetical protein At2g09970 [Arabidopsis thaliana] gb|AEC06137.1| uncharacterized protein AT2G09970 [Arabidopsis thaliana]	0.20	ref|XP_002864511.1| hypothetical protein ARALYDRAFT_495830 [Arabidopsis lyrata subsp. lyrata]	3.6	ref|XP_002864511.1| hypothetical protein ARALYDRAFT_495830 [Arabidopsis lyrata subsp. lyrata] gb|EFH40770.1| hypothetical protein ARALYDRAFT_495830 [Arabidopsis lyrata subsp. lyrata]	3.8	ref|XP_006342926.1| PREDICTED: uncharacterized protein LOC102598690 [Solanum tuberosum]	0.0006	ref|XP_006342926.1| PREDICTED: uncharacterized protein LOC102598690 [Solanum tuberosum]	0.0007	ref|XP_004235551.1| PREDICTED: uncharacterized protein LOC101253267 [Solanum lycopersicum]	0.0007	ref|XP_004235551.1| PREDICTED: uncharacterized protein LOC101253267 [Solanum lycopersicum]	0.0007	1619946_at
80	6.34474e-05	1611009_at	8.2315	8.40045	8.16438	9.00871	9.2239	9.16768	7.94375	8.14859	8.12484	1611009_at	8.26545	9.13343	8.07239	0.867985	-0.193052	0.874753	1.82511	1611009_at	6.34474e-05	gb:CB972297	gi:30256454	CAB10006_Ia_Ra_A09 Cabernet SauvignonFlower Pre-bloom - CAB1 Vitis vinifera cDNA clone CAB10006_Ia_Ra_A093'.	VIT_14s0128g00760	RGR1	Epoxide hydrolase	14:3288695-3292326	ref|XP_002284549.1| PREDICTED: protein AUXIN RESPONSE 4 [Vitis vinifera]	1e-12	emb|CBI36799.3| unnamed protein product [Vitis vinifera]	3e-12	ref|NP_564672.2| protein auxin RESPONSE 4 [Arabidopsis thaliana]	0.017	gb|AAL11602.1|AF424608_1 At1g54990/F14C21_5 [Arabidopsis thaliana]	0.032	ref|XP_002891931.1| hypothetical protein ARALYDRAFT_474773 [Arabidopsis lyrata subsp. lyrata]	1.2	ref|XP_002891931.1| hypothetical protein ARALYDRAFT_474773 [Arabidopsis lyrata subsp. lyrata] gb|EFH68190.1| hypothetical protein ARALYDRAFT_474773 [Arabidopsis lyrata subsp. lyrata]	1.2	ref|XP_006344616.1| PREDICTED: protein AUXIN RESPONSE 4-like [Solanum tuberosum]	0.013	ref|XP_006344616.1| PREDICTED: protein AUXIN RESPONSE 4-like [Solanum tuberosum]	0.014	ref|XP_004230203.1| PREDICTED: protein AUXIN RESPONSE 4-like [Solanum lycopersicum]	0.046	ref|XP_004230203.1| PREDICTED: protein AUXIN RESPONSE 4-like [Solanum lycopersicum]	0.26	1611009_at
81	0.00100859	1608981_at	8.25626	8.11811	8.56972	9.32259	9.26796	8.83173	7.51631	7.81503	7.1924	1608981_at	8.3147	9.14076	7.50791	0.826062	-0.806786	0.571654	1.77284	1608981_at	0.00100859	gb:CF209511	gi:33403884	CAB20004_Ib_Rb_G07 Cabernet SauvignonFlower bloom - CAB2 Vitis vinifera cDNA clone CAB20004_Ib_Rb_G07 3'.	VIT_00s0317g00110	lipase	Esterase/lipase/thioesterase	Un:23039408-23041439	ref|XP_002282295.1| PREDICTED: monoglyceride lipase-like isoform 1 [Vitis vinifera]	1e-113	ref|XP_002282295.1| PREDICTED: monoglyceride lipase-like isoform 1 [Vitis vinifera]	3e-113	ref|NP_181474.2| alpha/beta-Hydrolases superfamily protein [Arabidopsis thaliana]	2e-65	dbj|BAH20221.1| AT2G39420 [Arabidopsis thaliana]	2e-66	ref|XP_002879795.1| esterase/lipase/thioesterase family protein [Arabidopsis lyrata subsp. lyrata]	8e-67	ref|XP_002879795.1| esterase/lipase/thioesterase family protein [Arabidopsis lyrata subsp. lyrata] gb|EFH56054.1| esterase/lipase/thioesterase family protein [Arabidopsis lyrata subsp. lyrata]	9e-67	ref|XP_006361389.1| PREDICTED: caffeoylshikimate esterase-like [Solanum tuberosum]	2e-66	ref|XP_006361389.1| PREDICTED: caffeoylshikimate esterase-like [Solanum tuberosum]	1e-65	ref|XP_004236766.1| PREDICTED: monoglyceride lipase-like [Solanum lycopersicum]	4e-66	ref|XP_004236766.1| PREDICTED: monoglyceride lipase-like [Solanum lycopersicum]	4e-66	1608981_at
82	0.000370946	1622123_at	6.21889	6.14574	6.42251	7.10949	7.11966	7.02765	6.33376	6.03133	5.94681	1622123_at	6.26238	7.0856	6.10397	0.823221	-0.158414	0.89601	1.76935	1622123_at	0.000370946	gb:CB976684	gi:30299890	CAB40002_Ia_Fa_C03 Cabernet Sauvignon Berry- CAB4 Vitis vinifera cDNA clone CAB40002_Ia_Fa_C03 5'.	VIT_13s0019g03410	PMP36	Peroxisomal membrane protein (PMP36)	13:4454551-4466522	ref|XP_002279488.2| PREDICTED: mitochondrial substrate carrier family protein Q [Vitis vinifera]	2.2	emb|CAN61776.1| hypothetical protein VITISV_024980 [Vitis vinifera]	0.84	ref|NP_567022.1| AP3-complex subunit beta-A [Arabidopsis thaliana]	6.0	N/A	N/A	ref|XP_002867154.1| glycosyl hydrolase family 10 protein [Arabidopsis lyrata subsp. lyrata]	0.50	ref|XP_002867154.1| glycosyl hydrolase family 10 protein [Arabidopsis lyrata subsp. lyrata] gb|EFH43413.1| glycosyl hydrolase family 10 protein [Arabidopsis lyrata subsp. lyrata]	4.8	ref|XP_006353973.1| PREDICTED: nucleobase-ascorbate transporter 4-like [Solanum tuberosum]	3.6	ref|XP_006353973.1| PREDICTED: nucleobase-ascorbate transporter 4-like [Solanum tuberosum]	3.8	ref|XP_004248777.1| PREDICTED: nucleobase-ascorbate transporter 7-like [Solanum lycopersicum]	1.7	ref|XP_004248777.1| PREDICTED: nucleobase-ascorbate transporter 7-like [Solanum lycopersicum]	1.8	1622123_at
83	1.49382e-05	1613189_at	9.56349	9.5927	9.59403	10.2175	10.4199	10.4152	9.26313	9.32003	9.4331	1613189_at	9.58341	10.3509	9.33875	0.767446	-0.244655	0.844017	1.70225	1613189_at	1.49382e-05	gb:CB978637	gi:30301843	CAB40006_IIIa_Ra_G05 Cabernet SauvignonBerry - CAB4 Vitis vinifera cDNA clone CAB40006_IIIa_Ra_G05 3'.	VIT_07s0005g03980	hnRNP	RNA-binding protein Musashi	7:7057539-7062215	ref|XP_002274734.1| PREDICTED: uncharacterized protein LOC100263471 [Vitis vinifera]	2e-10	ref|XP_002274734.1| PREDICTED: uncharacterized protein LOC100263471 [Vitis vinifera]	5e-10	ref|NP_177899.1| nitrate reductase [NADH] 1 [Arabidopsis thaliana]	0.35	ref|NP_177899.1| nitrate reductase [NADH] 1 [Arabidopsis thaliana] sp|P11832.3|NIA1_ARATH RecName: Full=Nitrate reductase [NADH] 1; Short=NR1 gb|AAG51627.1|AC012193_9 nitrate reductase 1 (NR1); 46724-43362 [Arabidopsis thaliana] gb|AAL11617.1|AF424624_1 At1g77760/T32E8_9 [Arabidopsis thaliana] gb|AAM13997.1| putative nitrate reductase 1 (NR1) [Arabidopsis thaliana] gb|AAN41389.1| putative nitrate…	0.65	ref|XP_002889158.1| hypothetical protein ARALYDRAFT_895665 [Arabidopsis lyrata subsp. lyrata]	0.26	ref|XP_002889158.1| hypothetical protein ARALYDRAFT_895665 [Arabidopsis lyrata subsp. lyrata] gb|EFH65417.1| hypothetical protein ARALYDRAFT_895665 [Arabidopsis lyrata subsp. lyrata]	0.27	N/A	N/A	N/A	N/A	ref|XP_004250355.1| PREDICTED: nitrate reductase [Solanum lycopersicum]	2.9	N/A	N/A	1613189_at
84	0.00486411	1610386_at	9.8549	9.55895	9.97408	10.4561	10.6163	10.5631	9.95598	9.70912	10.1319	1610386_at	9.79598	10.5452	9.93233	0.749197	0.13635	1.09912	1.68086	1610386_at	0.00486411	gb:CF404528	gi:34362943	CSECS065E05_PREu0032 CabSau BerryPreveraison Stage 32 (PREu0032) Vitis vinifera cDNA clone CSECS065E053'.	N\A	N\A	N\A	N\A	ref|XP_002265380.2| PREDICTED: probable receptor-like protein kinase At1g67000-like [Vitis vinifera]	1e-155	ref|XP_002265380.2| PREDICTED: probable receptor-like protein kinase At1g67000-like [Vitis vinifera]	3e-155	ref|NP_176870.2| suppressor of npr1-1 constitutive 4 [Arabidopsis thaliana]	2e-74	gb|AAF98210.1|AC007152_6 Unknown protein [Arabidopsis thaliana]	4e-74	ref|XP_002888566.1| kinase family protein [Arabidopsis lyrata subsp. lyrata]	5e-72	ref|XP_002888566.1| kinase family protein [Arabidopsis lyrata subsp. lyrata] gb|EFH64825.1| kinase family protein [Arabidopsis lyrata subsp. lyrata]	5e-72	ref|XP_006366547.1| PREDICTED: probable receptor-like protein kinase At1g67000-like [Solanum tuberosum]	2e-118	ref|XP_006366547.1| PREDICTED: probable receptor-like protein kinase At1g67000-like [Solanum tuberosum]	1e-117	ref|XP_004228892.1| PREDICTED: probable receptor-like protein kinase At1g67000-like [Solanum lycopersicum]	6e-114	ref|XP_004228892.1| PREDICTED: probable receptor-like protein kinase At1g67000-like [Solanum lycopersicum]	7e-114	1610386_at
85	0.0024277	1611925_at	4.31117	4.2278	4.04715	5.13241	4.94884	4.71355	4.52691	4.51805	4.57411	1611925_at	4.19537	4.9316	4.53969	0.736228	0.344316	1.26955	1.66581	1611925_at	0.0024277	gb:CD711591	gi:32245772	VVC001H05_416249 An expressed sequence tagdatabase for abiotic stressed berries of Vitis vinifera var.Chardonnay Vitis vinifera cDNA clone VVC001H05 3.	VIT_02s0025g01430	ATL1E_1	Zinc finger (C3HC4-type ring finger) family protein ATL1E	2:1379376-1383064	ref|XP_002265994.1| PREDICTED: putative RING-H2 finger protein ATL21A [Vitis vinifera]	2e-96	ref|XP_002265994.1| PREDICTED: putative RING-H2 finger protein ATL21A [Vitis vinifera] emb|CBI34481.3| unnamed protein product [Vitis vinifera]	6e-96	ref|NP_001190426.1| RING/U-box domain-containing protein-like protein [Arabidopsis thaliana]	6e-16	dbj|BAB08414.1| unnamed protein product [Arabidopsis thaliana]	6e-16	ref|XP_002864222.1| hypothetical protein ARALYDRAFT_495378 [Arabidopsis lyrata subsp. lyrata]	2e-16	ref|XP_002864222.1| hypothetical protein ARALYDRAFT_495378 [Arabidopsis lyrata subsp. lyrata] gb|EFH40481.1| hypothetical protein ARALYDRAFT_495378 [Arabidopsis lyrata subsp. lyrata]	2e-16	ref|XP_006343860.1| PREDICTED: putative RING-H2 finger protein ATL21A-like [Solanum tuberosum]	4e-16	ref|XP_006343860.1| PREDICTED: putative RING-H2 finger protein ATL21A-like [Solanum tuberosum]	4e-16	ref|XP_004245516.1| PREDICTED: putative RING-H2 finger protein ATL21A-like [Solanum lycopersicum]	3e-17	ref|XP_004245516.1| PREDICTED: putative RING-H2 finger protein ATL21A-like [Solanum lycopersicum]	2e-16	1611925_at
86	0.00345195	1619424_at	7.31773	7.73998	7.53296	8.29962	8.28297	8.19751	7.32523	7.54811	6.94699	1619424_at	7.53022	8.26003	7.27345	0.72981	-0.256777	0.836956	1.65842	1619424_at	0.00345195	gb:BQ800205	gi:22015171	EST 7240 Veraison Grape berriesSuperScriptTM Plasmid Library Vitis vinifera cDNA clone PT004D10 3'.	VIT_00s2547g00010	WRKY21_2	WRKY DNA-binding protein 21	Un:42317237-42318172	ref|XP_002268403.2| PREDICTED: probable WRKY transcription factor 11-like, partial [Vitis vinifera]	1e-114	ref|XP_002268403.2| PREDICTED: probable WRKY transcription factor 11-like, partial [Vitis vinifera]	3e-114	ref|NP_565703.1| WRKY DNA-binding protein 21 [Arabidopsis thaliana]	1e-55	ref|NP_565703.1| WRKY DNA-binding protein 21 [Arabidopsis thaliana] sp|O04336.1|WRK21_ARATH RecName: Full=Probable WRKY transcription factor 21; AltName: Full=WRKY DNA-binding protein 21 gb|AAK28441.1|AF272747_1 WRKY DNA-binding protein 21 [Arabidopsis thaliana] gb|AAB63078.1| expressed protein [Arabidopsis thaliana] gb|AAM97106.1| expressed protein [Arabidopsis thaliana] gb|AAN15550.1| expressed…	2e-55	ref|XP_002879270.1| WRKY DNA-binding protein 21 [Arabidopsis lyrata subsp. lyrata]	1e-55	ref|XP_002879270.1| WRKY DNA-binding protein 21 [Arabidopsis lyrata subsp. lyrata] gb|EFH55529.1| WRKY DNA-binding protein 21 [Arabidopsis lyrata subsp. lyrata]	1e-55	ref|XP_006351633.1| PREDICTED: probable WRKY transcription factor 21-like [Solanum tuberosum]	2e-58	ref|XP_006351633.1| PREDICTED: probable WRKY transcription factor 21-like [Solanum tuberosum]	2e-58	ref|XP_004247222.1| PREDICTED: probable WRKY transcription factor 21 [Solanum lycopersicum]	2e-59	ref|XP_004247222.1| PREDICTED: probable WRKY transcription factor 21 [Solanum lycopersicum]	2e-59	1619424_at
87	0.00155808	1618558_at	6.99861	7.11658	7.28913	7.90254	7.76468	7.89562	6.93779	7.12732	7.33996	1618558_at	7.13478	7.85428	7.13502	0.719506	0.000247667	1.00017	1.64662	1618558_at	0.00155808	gb:CF404091	gi:34362506	CSECS020D11_PREu0032 CabSau BerryPreveraison Stage 32 (PREu0032) Vitis vinifera cDNA clone CSECS020D113'.	VIT_00s0590g00010	ATG1	Cytochrome c biogenesis protein CcmE	Un:32437527-32438591	ref|XP_002273859.1| PREDICTED: cytochrome c-type biogenesis protein CcmE [Vitis vinifera]	1e-46	ref|XP_002273859.1| PREDICTED: cytochrome c-type biogenesis protein CcmE [Vitis vinifera] emb|CAN61824.1| hypothetical protein VITISV_008494 [Vitis vinifera]	3e-46	ref|NP_190747.1| transmembrane protein G1P-related 1 [Arabidopsis thaliana]	1e-26	ref|NP_190747.1| transmembrane protein G1P-related 1 [Arabidopsis thaliana] gb|AAB18126.1| G1p [Arabidopsis thaliana] gb|AAC14406.1| putative transmembrane protein G1p [Arabidopsis thaliana] gb|AAO42853.1| At3g51790 [Arabidopsis thaliana] dbj|BAE99476.1| Cytochrome C Maturation G1p [Arabidopsis thaliana] gb|AEE78843.1| transmembrane protein G1P-related 1 [Arabidopsis thaliana]	2e-26	ref|XP_002877824.1| hypothetical protein ARALYDRAFT_485534 [Arabidopsis lyrata subsp. lyrata]	6e-28	ref|XP_002877824.1| hypothetical protein ARALYDRAFT_485534 [Arabidopsis lyrata subsp. lyrata] gb|EFH54083.1| hypothetical protein ARALYDRAFT_485534 [Arabidopsis lyrata subsp. lyrata]	4e-27	ref|XP_006345676.1| PREDICTED: uncharacterized protein LOC102593880 isoform X1 [Solanum tuberosum] ref|XP_006345677.1| PREDICTED: uncharacterized protein LOC102593880 isoform X2 [Solanum tuberosum]	1e-23	ref|XP_006345676.1| PREDICTED: uncharacterized protein LOC102593880 isoform X1 [Solanum tuberosum] ref|XP_006345677.1| PREDICTED: uncharacterized protein LOC102593880 isoform X2 [Solanum tuberosum]	1e-23	ref|XP_004246735.1| PREDICTED: cytochrome c-type biogenesis protein CcmE-like [Solanum lycopersicum]	3e-22	ref|XP_004246735.1| PREDICTED: cytochrome c-type biogenesis protein CcmE-like [Solanum lycopersicum]	3e-22	1618558_at
88	0.00498278	1608962_s_at	4.17827	4.07974	3.90357	4.85439	4.85985	4.60546	4.5346	4.54181	4.1941	1608962_s_at	4.05386	4.77323	4.4235	0.719374	0.369642	1.29203	1.64647	1608962_s_at	0.00498278	gb:CB980406	gi:30303612	CAB70002_IVaF_C12 Cabernet Sauvignon BerryPost-Veraison - CAB7 Vitis vinifera cDNA clone CAB70002_IVaF_C12 5'.	VIT_00s0225g00230	WEI8	Alliin lyase precursor	Un:14754484-14758787	ref|XP_002274547.1| PREDICTED: tryptophan aminotransferase 1 [Vitis vinifera]	3e-32	ref|XP_002274547.1| PREDICTED: tryptophan aminotransferase 1 [Vitis vinifera] emb|CBI23376.3| unnamed protein product [Vitis vinifera]	7e-32	ref|NP_177213.1| L-tryptophan--pyruvate aminotransferase 1 [Arabidopsis thaliana]	4e-09	ref|NP_177213.1| L-tryptophan--pyruvate aminotransferase 1 [Arabidopsis thaliana] sp|Q9S7N2.1|TAA1_ARATH RecName: Full=L-tryptophan--pyruvate aminotransferase 1; AltName: Full=Protein CYTOKININ INDUCED ROOT CURLING 1; AltName: Full=Protein SHADE AVOIDANCE 3; AltName: Full=Protein TRANSPORT INHIBITOR RESPONSE 2; AltName: Full=Protein TRYPTOPHAN AMINOTRANSFERASE OF ARABIDOPSIS 1; AltName: Full=Prot…	7e-09	ref|XP_002887309.1| alliinase C-terminal domain-containing protein [Arabidopsis lyrata subsp. lyrata]	6e-09	ref|XP_002887309.1| alliinase C-terminal domain-containing protein [Arabidopsis lyrata subsp. lyrata] gb|EFH63568.1| alliinase C-terminal domain-containing protein [Arabidopsis lyrata subsp. lyrata]	7e-09	ref|XP_006344448.1| PREDICTED: tryptophan aminotransferase-related protein 2-like [Solanum tuberosum]	4e-13	ref|XP_006344448.1| PREDICTED: tryptophan aminotransferase-related protein 2-like [Solanum tuberosum]	3e-12	ref|XP_004236246.1| PREDICTED: tryptophan aminotransferase-related protein 2-like [Solanum lycopersicum]	1e-11	ref|XP_004236246.1| PREDICTED: tryptophan aminotransferase-related protein 2-like [Solanum lycopersicum]	1e-11	1608962_s_at
89	0.00376264	1615152_at	2.6133	3.04509	2.86607	3.50447	3.44847	3.69561	3.03844	3.1864	3.15995	1615152_at	2.84149	3.54952	3.12827	0.708029	0.286778	1.21991	1.63357	1615152_at	0.00376264	gb:AY427138.1	gi:38045739	Vitis amurensis isolate stkVa011 resistanceprotein candidate gene, partial cds	VIT_12s0028g01530	SD2-5	S-receptor kinase	12:2196401-2198929	ref|XP_002277755.2| PREDICTED: G-type lectin S-receptor-like serine/threonine-protein kinase SD2-5-like [Vitis vinifera]	2e-123	emb|CBI22039.3| unnamed protein product [Vitis vinifera]	3e-125	ref|NP_194957.2| G-type lectin S-receptor-like serine/threonine-protein kinase SD2-5 [Arabidopsis thaliana]	7e-75	emb|CAA16960.1| S-receptor kinase -like protein [Arabidopsis thaliana] emb|CAA22558.1| S-receptor kinase-like protein [Arabidopsis thaliana] emb|CAB79948.1| S-receptor kinase-like protein [Arabidopsis thaliana]	7e-75	ref|XP_002869284.1| lectin protein kinase family protein [Arabidopsis lyrata subsp. lyrata]	6e-75	ref|XP_002869284.1| lectin protein kinase family protein [Arabidopsis lyrata subsp. lyrata] gb|EFH45543.1| lectin protein kinase family protein [Arabidopsis lyrata subsp. lyrata]	6e-75	ref|XP_006348912.1| PREDICTED: G-type lectin S-receptor-like serine/threonine-protein kinase SD2-5-like [Solanum tuberosum]	1e-97	ref|XP_006348912.1| PREDICTED: G-type lectin S-receptor-like serine/threonine-protein kinase SD2-5-like [Solanum tuberosum]	8e-97	ref|XP_004243248.1| PREDICTED: G-type lectin S-receptor-like serine/threonine-protein kinase SD2-5-like [Solanum lycopersicum]	5e-98	ref|XP_004243248.1| PREDICTED: G-type lectin S-receptor-like serine/threonine-protein kinase SD2-5-like [Solanum lycopersicum]	3e-97	1615152_at
90	0.00144203	1611957_s_at	8.96851	8.68737	8.80224	9.51526	9.58478	9.47381	8.78404	8.93669	8.50487	1611957_s_at	8.81937	9.52462	8.74187	0.705243	-0.0775087	0.947693	1.63042	1611957_s_at	0.00144203	gb:CD799692	gi:32458518	EST 10700 Ripe Grape Berries LambdaTriplex2 Library Vitis vinifera cDNA clone P3CH07RB002G08 3'.	VIT_10s0003g04540	AAT1	Cationic amino acid transporter 1	10:7992592-7995398	ref|XP_002281463.1| PREDICTED: high affinity cationic amino acid transporter 1-like isoform 1 [Vitis vinifera] ref|XP_003633038.1| PREDICTED: high affinity cationic amino acid transporter 1-like isoform 2 [Vitis vinifera]	2e-52	ref|XP_002281463.1| PREDICTED: high affinity cationic amino acid transporter 1-like isoform 1 [Vitis vinifera] ref|XP_003633038.1| PREDICTED: high affinity cationic amino acid transporter 1-like isoform 2 [Vitis vinifera]	7e-52	ref|NP_193844.2| amino acid transporter 1 [Arabidopsis thaliana]	2e-21	emb|CAA17531.1| amino acid transport protein AAT1 [Arabidopsis thaliana] emb|CAB79112.1| amino acid transport protein AAT1 [Arabidopsis thaliana]	3e-21	ref|XP_002869906.1| hypothetical protein ARALYDRAFT_329490 [Arabidopsis lyrata subsp. lyrata]	9e-23	ref|XP_002869906.1| hypothetical protein ARALYDRAFT_329490 [Arabidopsis lyrata subsp. lyrata] gb|EFH46165.1| hypothetical protein ARALYDRAFT_329490 [Arabidopsis lyrata subsp. lyrata]	1e-22	ref|XP_006342695.1| PREDICTED: cationic amino acid transporter 1-like [Solanum tuberosum]	5e-23	ref|XP_006342695.1| PREDICTED: cationic amino acid transporter 1-like [Solanum tuberosum]	5e-23	ref|XP_004253188.1| PREDICTED: cationic amino acid transporter 1-like [Solanum lycopersicum]	1e-23	ref|XP_004253188.1| PREDICTED: cationic amino acid transporter 1-like [Solanum lycopersicum]	7e-23	1611957_s_at
91	9.00686e-05	1614029_at	9.96779	9.79994	9.97277	10.5641	10.6268	10.6409	10.1378	10.0945	9.97063	1614029_at	9.9135	10.6106	10.0676	0.697109	0.154142	1.11276	1.62125	1614029_at	9.00686e-05	gb:CF518076	gi:34549844	CAP0006_IIF_A09 Vitis vinifera cv. cabernetsauvignon (Clone 8) Petiole - CAP Vitis vinifera cDNA cloneCAP0006_IIF_A09 5'.	VIT_16s0050g02700	PR5K	Receptor kinase homolog LRK10	16:19741448-19742780	ref|XP_003634140.1| PREDICTED: probable receptor-like protein kinase At5g39020-like [Vitis vinifera]	8e-26	ref|XP_003634140.1| PREDICTED: probable receptor-like protein kinase At5g39020-like [Vitis vinifera]	2e-25	ref|NP_198640.1| Protein kinase family protein [Arabidopsis thaliana]	1.7	gb|AAF24537.1|AC007534_18 F7F22.1 [Arabidopsis thaliana]	2.4	ref|XP_002874022.1| zinc finger family protein [Arabidopsis lyrata subsp. lyrata]	2.7	ref|XP_002874022.1| zinc finger family protein [Arabidopsis lyrata subsp. lyrata] gb|EFH50281.1| zinc finger family protein [Arabidopsis lyrata subsp. lyrata]	2.8	ref|XP_006344305.1| PREDICTED: probable receptor-like protein kinase At5g39020-like [Solanum tuberosum]	0.035	ref|XP_006344305.1| PREDICTED: probable receptor-like protein kinase At5g39020-like [Solanum tuberosum]	0.24	ref|XP_004238905.1| PREDICTED: probable receptor-like protein kinase At1g67000-like [Solanum lycopersicum]	0.012	ref|XP_004238905.1| PREDICTED: probable receptor-like protein kinase At1g67000-like [Solanum lycopersicum]	0.076	1614029_at
92	3.58064e-05	1606558_at	8.62686	8.71635	8.47884	9.27825	9.28396	9.33237	8.44586	8.56086	8.4458	1606558_at	8.60735	9.2982	8.48417	0.690847	-0.123174	0.918165	1.61423	1606558_at	3.58064e-05	gb:BQ795963	gi:22010929	EST 4901 Ripening Grape berries Lambda ZapII Library Vitis vinifera cDNA clone RT023C05 3'.	VIT_17s0000g04730	ZFC3HC4_213	Zinc finger (C3HC4-type ring finger)	17:5126163-5127854	ref|XP_002273441.1| PREDICTED: uncharacterized protein LOC100268065 [Vitis vinifera]	4e-37	emb|CAN63309.1| hypothetical protein VITISV_017174 [Vitis vinifera]	6e-59	ref|NP_186883.1| RING/U-box domain-containing protein [Arabidopsis thaliana]	7e-39	ref|NP_186883.1| RING/U-box domain-containing protein [Arabidopsis thaliana] gb|AAG12602.1|AC068900_8 RING zinc-finger protein, putative; 7563-8792 [Arabidopsis thaliana] gb|AAP12856.1| At3g02340 [Arabidopsis thaliana] dbj|BAE99789.1| hypothetical protein [Arabidopsis thaliana] gb|AEE73794.1| RING/U-box domain-containing protein [Arabidopsis thaliana]	1e-38	ref|XP_002882223.1| hypothetical protein ARALYDRAFT_477467 [Arabidopsis lyrata subsp. lyrata]	1e-38	ref|XP_002882223.1| hypothetical protein ARALYDRAFT_477467 [Arabidopsis lyrata subsp. lyrata] gb|EFH58482.1| hypothetical protein ARALYDRAFT_477467 [Arabidopsis lyrata subsp. lyrata]	1e-38	ref|XP_006365648.1| PREDICTED: E3 ubiquitin-protein ligase Praja-2-like [Solanum tuberosum]	7e-36	ref|XP_006365648.1| PREDICTED: E3 ubiquitin-protein ligase Praja-2-like [Solanum tuberosum]	8e-36	ref|XP_004232121.1| PREDICTED: uncharacterized protein LOC101246882 isoform 1 [Solanum lycopersicum]	4e-38	ref|XP_004232121.1| PREDICTED: uncharacterized protein LOC101246882 isoform 1 [Solanum lycopersicum]	4e-38	1606558_at
93	0.00325819	1611226_at	7.83289	7.98909	7.56802	8.6322	8.40078	8.41181	7.54526	7.77057	7.26518	1611226_at	7.79667	8.4816	7.52701	0.684927	-0.269665	0.829512	1.60762	1611226_at	0.00325819	gb:CD009588	gi:30326326	VVB093H02_340695 An expressed sequence tagdatabase for abiotic stressed leaves of Vitis vinifera var. ChardonnayVitis vinifera cDNA clone VVB093H02 5.	VIT_07s0129g00430	ACBP3	Acyl-CoA binding protein	7:15678055-15682337	ref|XP_002279459.2| PREDICTED: uncharacterized protein LOC100268114 [Vitis vinifera]	7e-59	emb|CBI33720.3| unnamed protein product [Vitis vinifera]	6e-60	ref|NP_001119041.1| acyl-CoA-binding domain 3 [Arabidopsis thaliana]	4e-20	ref|NP_001119041.1| acyl-CoA-binding domain 3 [Arabidopsis thaliana] gb|AEE84875.1| acyl-CoA-binding domain 3 [Arabidopsis thaliana]	7e-20	ref|XP_002867674.1| hypothetical protein ARALYDRAFT_492432 [Arabidopsis lyrata subsp. lyrata]	3e-17	ref|XP_002867674.1| hypothetical protein ARALYDRAFT_492432 [Arabidopsis lyrata subsp. lyrata] gb|EFH43933.1| hypothetical protein ARALYDRAFT_492432 [Arabidopsis lyrata subsp. lyrata]	3e-17	ref|XP_006362065.1| PREDICTED: acyl-CoA-binding domain-containing protein 3-like [Solanum tuberosum]	4e-21	ref|XP_006362065.1| PREDICTED: acyl-CoA-binding domain-containing protein 3-like [Solanum tuberosum]	4e-21	ref|XP_004238105.1| PREDICTED: uncharacterized protein LOC101263110 isoform 3 [Solanum lycopersicum] ref|XP_004238106.1| PREDICTED: uncharacterized protein LOC101263110 isoform 4 [Solanum lycopersicum]	7e-23	ref|XP_004238105.1| PREDICTED: uncharacterized protein LOC101263110 isoform 3 [Solanum lycopersicum] ref|XP_004238106.1| PREDICTED: uncharacterized protein LOC101263110 isoform 4 [Solanum lycopersicum]	4e-22	1611226_at
94	0.00370365	1612194_at	8.96266	8.49272	8.87783	9.46759	9.49292	9.41799	9.01065	8.92399	8.85375	1612194_at	8.77774	9.4595	8.92946	0.681767	0.151727	1.1109	1.6041	1612194_at	0.00370365	gb:CD799692	gi:32458518	EST 10700 Ripe Grape Berries LambdaTriplex2 Library Vitis vinifera cDNA clone P3CH07RB002G08 3'.	VIT_10s0003g04540	AAT1	Cationic amino acid transporter 1	10:7992592-7995398	ref|XP_002281463.1| PREDICTED: high affinity cationic amino acid transporter 1-like isoform 1 [Vitis vinifera] ref|XP_003633038.1| PREDICTED: high affinity cationic amino acid transporter 1-like isoform 2 [Vitis vinifera]	2e-52	ref|XP_002281463.1| PREDICTED: high affinity cationic amino acid transporter 1-like isoform 1 [Vitis vinifera] ref|XP_003633038.1| PREDICTED: high affinity cationic amino acid transporter 1-like isoform 2 [Vitis vinifera]	7e-52	ref|NP_193844.2| amino acid transporter 1 [Arabidopsis thaliana]	2e-21	emb|CAA17531.1| amino acid transport protein AAT1 [Arabidopsis thaliana] emb|CAB79112.1| amino acid transport protein AAT1 [Arabidopsis thaliana]	3e-21	ref|XP_002869906.1| hypothetical protein ARALYDRAFT_329490 [Arabidopsis lyrata subsp. lyrata]	9e-23	ref|XP_002869906.1| hypothetical protein ARALYDRAFT_329490 [Arabidopsis lyrata subsp. lyrata] gb|EFH46165.1| hypothetical protein ARALYDRAFT_329490 [Arabidopsis lyrata subsp. lyrata]	1e-22	ref|XP_006342695.1| PREDICTED: cationic amino acid transporter 1-like [Solanum tuberosum]	5e-23	ref|XP_006342695.1| PREDICTED: cationic amino acid transporter 1-like [Solanum tuberosum]	5e-23	ref|XP_004253188.1| PREDICTED: cationic amino acid transporter 1-like [Solanum lycopersicum]	1e-23	ref|XP_004253188.1| PREDICTED: cationic amino acid transporter 1-like [Solanum lycopersicum]	7e-23	1612194_at
95	3.11442e-05	1612061_at	8.75081	8.86983	8.85229	9.36147	9.53282	9.61504	8.6126	8.61548	8.56675	1612061_at	8.82431	9.50311	8.59828	0.6788	-0.226033	0.854982	1.60081	1612061_at	3.11442e-05	gb:CF404942	gi:34363357	CSECS037E04_VERu0035 CabSau Berry VeraisonStage 35 (VERu0035) Vitis vinifera cDNA clone CSECS037E04 3'.	VIT_07s0031g01020	binding	L-ascorbate oxidase	7:17182187-17183419	ref|XP_002281520.1| PREDICTED: trafficking protein particle complex subunit 12-like [Vitis vinifera]	6e-144	ref|XP_002281520.1| PREDICTED: trafficking protein particle complex subunit 12-like [Vitis vinifera]	2e-143	ref|NP_195692.2| tetratricopeptide repeat domain-containing protein [Arabidopsis thaliana]	1e-100	gb|AAO22661.1| unknown protein [Arabidopsis thaliana]	2e-100	ref|XP_002868932.1| binding protein [Arabidopsis lyrata subsp. lyrata]	6e-101	ref|XP_002868932.1| binding protein [Arabidopsis lyrata subsp. lyrata] gb|EFH45191.1| binding protein [Arabidopsis lyrata subsp. lyrata]	6e-101	ref|XP_006366523.1| PREDICTED: trafficking protein particle complex subunit 12-like [Solanum tuberosum]	3e-97	ref|XP_006366523.1| PREDICTED: trafficking protein particle complex subunit 12-like [Solanum tuberosum]	3e-97	ref|XP_004239995.1| PREDICTED: trafficking protein particle complex subunit 12-like [Solanum lycopersicum]	3e-98	ref|XP_004239995.1| PREDICTED: trafficking protein particle complex subunit 12-like [Solanum lycopersicum]	1e-97	1612061_at
96	0.00108886	1608705_at	8.58966	8.62601	8.5905	9.37541	9.18693	9.23773	8.51071	8.67476	8.22046	1608705_at	8.60206	9.26669	8.46864	0.664632	-0.133416	0.91167	1.58516	1608705_at	0.00108886	gb:CB972390	gi:30295596	CAB30001_IIIa_Ra_C06 Cabernet SauvignonBerry Stage I - CAB3 Vitis vinifera cDNA clone CAB30001_IIIa_Ra_C063'.	VIT_05s0062g00740	UGT75C1	UDP-glucoronosyl/UDP-glucosyl transferase UGT75C1	5:18999800-19001426	ref|XP_002263532.1| PREDICTED: UDP-glycosyltransferase 75C1-like [Vitis vinifera]	2e-89	emb|CAN73416.1| hypothetical protein VITISV_017052 [Vitis vinifera]	8e-90	ref|NP_563742.1| UDP-glucosyltransferase 75B1 [Arabidopsis thaliana]	2e-44	ref|NP_563742.1| UDP-glucosyltransferase 75B1 [Arabidopsis thaliana] sp|Q9LR44.1|U75B1_ARATH RecName: Full=UDP-glycosyltransferase 75B1; AltName: Full=(Uridine 5'-diphosphate-glucose:indol-3-ylacetyl)-beta-D-glucosyl transferase 1; AltName: Full=IAA-Glu synthase 1; AltName: Full=Indole-3-acetate beta-glucosyltransferase 1 gb|AAF79730.1|AC005106_11 T25N20.21 [Arabidopsis thaliana] gb|AAK32944.1|AF…	5e-44	ref|XP_002868314.1| UDP-glucoronosyl/UDP-glucosyl transferase family protein [Arabidopsis lyrata subsp. lyrata]	7e-44	ref|XP_002868314.1| UDP-glucoronosyl/UDP-glucosyl transferase family protein [Arabidopsis lyrata subsp. lyrata] gb|EFH44573.1| UDP-glucoronosyl/UDP-glucosyl transferase family protein [Arabidopsis lyrata subsp. lyrata]	7e-44	ref|XP_006358760.1| PREDICTED: anthocyanidin 3-O-glucoside 5-O-glucosyltransferase 1-like [Solanum tuberosum]	3e-50	ref|XP_006358760.1| PREDICTED: anthocyanidin 3-O-glucoside 5-O-glucosyltransferase 1-like [Solanum tuberosum]	3e-50	ref|XP_004247894.1| PREDICTED: UDP-glycosyltransferase 75C1-like [Solanum lycopersicum]	7e-50	ref|XP_004247894.1| PREDICTED: UDP-glycosyltransferase 75C1-like [Solanum lycopersicum]	7e-50	1608705_at
97	0.00424703	1608866_at	2.93509	2.73308	2.69325	3.57776	3.54128	3.21514	2.97055	3.13267	3.00881	1608866_at	2.78714	3.44473	3.03735	0.657586	0.250205	1.18938	1.57744	1608866_at	0.00424703	gb:CF414105	gi:34415351	CSECS032F11_POSn0036 CabSau NormalisedBerry Postveraison Stage 36 (POSn0036) Vitis vinifera cDNA cloneCSECS032F11 3'.	VIT_03s0063g02650	hydrolase	Hydrolase, alpha/beta fold	3:5885527-5887656	ref|XP_003631665.1| PREDICTED: putative aminoacrylate hydrolase RutD-like isoform 2 [Vitis vinifera]	4e-66	ref|XP_003631665.1| PREDICTED: putative aminoacrylate hydrolase RutD-like isoform 2 [Vitis vinifera] emb|CBI32598.3| unnamed protein product [Vitis vinifera]	1e-65	ref|NP_565437.1| esterase/lipase domain-containing protein [Arabidopsis thaliana]	2e-33	ref|NP_565437.1| esterase/lipase domain-containing protein [Arabidopsis thaliana] gb|AAK32799.1|AF361631_1 At2g18360/T30D6.13 [Arabidopsis thaliana] gb|AAD15501.2| expressed protein [Arabidopsis thaliana] gb|AAM47467.1| At2g18360/T30D6.13 [Arabidopsis thaliana] gb|AEC06761.1| esterase/lipase domain-containing protein [Arabidopsis thaliana]	3e-33	ref|XP_002886166.1| hydrolase, alpha/beta fold family protein [Arabidopsis lyrata subsp. lyrata]	2e-33	ref|XP_002886166.1| hydrolase, alpha/beta fold family protein [Arabidopsis lyrata subsp. lyrata] gb|EFH62425.1| hydrolase, alpha/beta fold family protein [Arabidopsis lyrata subsp. lyrata]	2e-33	ref|XP_006340628.1| PREDICTED: protein PHYLLO, chloroplastic-like [Solanum tuberosum]	2e-32	ref|XP_006340628.1| PREDICTED: protein PHYLLO, chloroplastic-like [Solanum tuberosum]	2e-31	ref|XP_004230956.1| PREDICTED: haloacetate dehalogenase H-1-like [Solanum lycopersicum]	3e-27	ref|XP_004230956.1| PREDICTED: haloacetate dehalogenase H-1-like [Solanum lycopersicum]	3e-27	1608866_at
98	0.000676851	1606479_at	7.34483	7.77388	7.69357	8.22767	8.32554	8.22487	7.44755	7.37081	7.42227	1606479_at	7.60409	8.25936	7.41355	0.655263	-0.190548	0.876273	1.5749	1606479_at	0.000676851	gb:CF516469	gi:34548237	CAP0003_IR_D12 Vitis vinifera cv. cabernetsauvignon (Clone 8) Petiole - CAP Vitis vinifera cDNA cloneCAP0003_IR_D12 3'.	VIT_01s0010g01730	AKR	Aldose reductase	1:18098640-18106880	ref|XP_002273213.1| PREDICTED: aldo-keto reductase family 4 member C10-like [Vitis vinifera]	7e-20	emb|CBI27481.3| unnamed protein product [Vitis vinifera]	2e-19	ref|NP_197938.2| CHY and CTCHY and RING-type zinc finger protein [Arabidopsis thaliana]	0.11	ref|NP_197938.2| CHY and CTCHY and RING-type zinc finger protein [Arabidopsis thaliana] gb|AED93462.1| CHY and CTCHY and RING-type zinc finger protein [Arabidopsis thaliana]	0.21	ref|XP_002872173.1| zinc finger family protein [Arabidopsis lyrata subsp. lyrata]	0.088	ref|XP_002872173.1| zinc finger family protein [Arabidopsis lyrata subsp. lyrata] gb|EFH48432.1| zinc finger family protein [Arabidopsis lyrata subsp. lyrata]	0.093	ref|XP_006339204.1| PREDICTED: monoacylglycerol lipase abhd6-A-like [Solanum tuberosum]	0.16	ref|XP_006339204.1| PREDICTED: monoacylglycerol lipase abhd6-A-like [Solanum tuberosum]	0.17	ref|XP_004249369.1| PREDICTED: uncharacterized protein LOC101262576 [Solanum lycopersicum]	0.82	ref|XP_004249369.1| PREDICTED: uncharacterized protein LOC101262576 [Solanum lycopersicum]	0.85	1606479_at
99	0.00376827	1619065_at	8.08131	8.26298	8.13092	8.94506	8.72757	8.69632	7.75314	7.91108	8.27865	1619065_at	8.1584	8.78965	7.98096	0.631246	-0.177441	0.88427	1.5489	1619065_at	0.00376827	gb:CB972322	gi:30256479	CAB10006_Ia_Ra_D01 Cabernet SauvignonFlower Pre-bloom - CAB1 Vitis vinifera cDNA clone CAB10006_Ia_Ra_D013'.	VIT_02s0012g01570	cinnamoyl-CoA reductase	Cinnamoyl-CoA reductase	2:7838291-7840467	ref|XP_002278778.1| PREDICTED: dihydroflavonol-4-reductase [Vitis vinifera]	2e-57	emb|CBI33869.3| unnamed protein product [Vitis vinifera]	3e-57	ref|NP_565557.1| Rossmann-fold NAD(P)-binding domain-containing protein [Arabidopsis thaliana]	2e-21	ref|NP_565557.1| Rossmann-fold NAD(P)-binding domain-containing protein [Arabidopsis thaliana] gb|AAC63661.2| putative cinnamoyl CoA reductase [Arabidopsis thaliana] gb|ABK32183.1| At2g23910 [Arabidopsis thaliana] gb|AEC07501.1| Rossmann-fold NAD(P)-binding domain-containing protein [Arabidopsis thaliana]	4e-21	ref|XP_002878708.1| hypothetical protein ARALYDRAFT_481248 [Arabidopsis lyrata subsp. lyrata]	3e-21	ref|XP_002878708.1| hypothetical protein ARALYDRAFT_481248 [Arabidopsis lyrata subsp. lyrata] gb|EFH54967.1| hypothetical protein ARALYDRAFT_481248 [Arabidopsis lyrata subsp. lyrata]	3e-21	ref|XP_006367444.1| PREDICTED: tetraketide alpha-pyrone reductase 1-like [Solanum tuberosum]	3e-40	ref|XP_006367444.1| PREDICTED: tetraketide alpha-pyrone reductase 1-like [Solanum tuberosum]	3e-40	ref|XP_004241958.1| PREDICTED: tetraketide alpha-pyrone reductase 1-like [Solanum lycopersicum]	2e-39	ref|XP_004241958.1| PREDICTED: tetraketide alpha-pyrone reductase 1-like [Solanum lycopersicum]	2e-39	1619065_at
100	0.00419409	1616697_at	2.52372	2.295	2.20378	2.82884	3.06011	3.02651	2.56933	2.4585	2.2601	1616697_at	2.34083	2.97182	2.42931	0.630988	0.088472	1.06324	1.54863	1616697_at	0.00419409	gb:CA817466	gi:26266403	CA12EI203IVR_B02 Cabernet Sauvignon Leaf -CA12EI Vitis vinifera cDNA clone CA12EI203IVR_B02 3'.	N\A	N\A	N\A	N\A	ref|XP_003632830.1| PREDICTED: leucine-rich repeat receptor protein kinase EXS-like [Vitis vinifera]	1e-55	emb|CBI36387.3| unnamed protein product [Vitis vinifera]	4e-111	ref|NP_177559.1| receptor like protein 15 [Arabidopsis thaliana]	6e-24	ref|NP_177559.1| receptor like protein 15 [Arabidopsis thaliana] gb|AAG51871.1|AC079678_1 disease resistance protein, putative; 1096-4664 [Arabidopsis thaliana] gb|AEE35564.1| receptor like protein 15 [Arabidopsis thaliana]	1e-23	ref|XP_002888967.1| leucine-rich repeat family protein [Arabidopsis lyrata subsp. lyrata]	7e-24	ref|XP_002888967.1| leucine-rich repeat family protein [Arabidopsis lyrata subsp. lyrata] gb|EFH65226.1| leucine-rich repeat family protein [Arabidopsis lyrata subsp. lyrata]	5e-23	ref|XP_006358154.1| PREDICTED: probable LRR receptor-like serine/threonine-protein kinase At3g47570-like [Solanum tuberosum]	7e-20	ref|XP_006358154.1| PREDICTED: probable LRR receptor-like serine/threonine-protein kinase At3g47570-like [Solanum tuberosum]	7e-20	ref|XP_004247993.1| PREDICTED: probably inactive leucine-rich repeat receptor-like protein kinase At3g28040-like [Solanum lycopersicum]	3e-20	ref|XP_004247993.1| PREDICTED: probably inactive leucine-rich repeat receptor-like protein kinase At3g28040-like [Solanum lycopersicum]	4e-20	1616697_at
101	0.00548643	1612549_at	10.3318	10.2441	10.0918	10.6394	10.8865	11.0335	10.273	10.4013	10.0735	1612549_at	10.2226	10.8531	10.2493	0.630547	0.0267	1.01868	1.54815	1612549_at	0.00548643	gb:CB913437	gi:30128098	VVD166A01_376931 An expressed sequence tagdatabase for abiotic stressed berries of Vitis vinifera var.Chardonnay Vitis vinifera cDNA clone VVD166A01 5.	VIT_01s0026g00250	splicing factor	Splicing factor	1:8907448-8916688	ref|XP_002264105.1| PREDICTED: serine/arginine-rich splicing factor 7 [Vitis vinifera]	1e-06	ref|XP_002264105.1| PREDICTED: serine/arginine-rich splicing factor 7 [Vitis vinifera] emb|CBI32129.3| unnamed protein product [Vitis vinifera]	3e-06	ref|NP_180035.1| serine/arginine-rich splicing factor RSZ22A [Arabidopsis thaliana]	0.001	ref|NP_180035.1| serine/arginine-rich splicing factor RSZ22A [Arabidopsis thaliana] sp|Q9SJA6.1|RZ22A_ARATH RecName: Full=Serine/arginine-rich splicing factor RSZ22A; AltName: Full=RS-containing zinc finger protein 22A; Short=At-RSZ22a; Short=At-RSZp22a gb|AAD23894.1| putative RSZp22 splicing factor [Arabidopsis thaliana] dbj|BAC42523.1| putative RSZp22 splicing factor [Arabidopsis thaliana] gb|A…	0.002	ref|XP_002869320.1| hypothetical protein ARALYDRAFT_491582 [Arabidopsis lyrata subsp. lyrata]	0.0003	ref|XP_002869320.1| hypothetical protein ARALYDRAFT_491582 [Arabidopsis lyrata subsp. lyrata] gb|EFH45579.1| hypothetical protein ARALYDRAFT_491582 [Arabidopsis lyrata subsp. lyrata]	0.0003	ref|XP_006357055.1| PREDICTED: serine/arginine-rich splicing factor RSZ22-like isoform X1 [Solanum tuberosum]	0.0001	ref|XP_006357055.1| PREDICTED: serine/arginine-rich splicing factor RSZ22-like isoform X1 [Solanum tuberosum]	0.0002	ref|XP_004244489.1| PREDICTED: serine/arginine-rich splicing factor RSZ21A-like [Solanum lycopersicum]	3e-05	ref|XP_004244489.1| PREDICTED: serine/arginine-rich splicing factor RSZ21A-like [Solanum lycopersicum]	0.0002	1612549_at
102	0.000425601	1620559_at	4.91626	4.91767	4.60996	5.47147	5.51376	5.33838	4.54561	4.68475	4.50909	1620559_at	4.81463	5.4412	4.57982	0.626575	-0.234812	0.849796	1.5439	1620559_at	0.000425601	gb:CD716417	gi:32267454	VVB128D05_405133 An expressed sequence tagdatabase for abiotic stressed leaves of Vitis vinifera var. ChardonnayVitis vinifera cDNA clone VVB128D05 5.	VIT_15s0046g01600	CHIB1	Acidic endochitinase (CHIB1)	15:18516665-18517736	ref|XP_002279558.1| PREDICTED: acidic endochitinase [Vitis vinifera]	3.5	ref|XP_002279558.1| PREDICTED: acidic endochitinase [Vitis vinifera]	9.7	ref|NP_566411.2| tetraspanin6 [Arabidopsis thaliana]	3.8	dbj|BAB01957.1| senescence-associated protein-like [Arabidopsis thaliana]	7.0	ref|XP_002884881.1| hypothetical protein ARALYDRAFT_478564 [Arabidopsis lyrata subsp. lyrata]	2.7	ref|XP_002884881.1| hypothetical protein ARALYDRAFT_478564 [Arabidopsis lyrata subsp. lyrata] gb|EFH61140.1| hypothetical protein ARALYDRAFT_478564 [Arabidopsis lyrata subsp. lyrata]	2.9	ref|XP_006355013.1| PREDICTED: zinc finger CCCH domain-containing protein 17-like [Solanum tuberosum]	4.4	ref|XP_006355013.1| PREDICTED: zinc finger CCCH domain-containing protein 17-like [Solanum tuberosum]	4.7	N/A	N/A	N/A	N/A	1620559_at
103	0.00250372	1606750_at	2.93859	2.59705	2.72875	3.33814	3.55434	3.23381	2.69535	2.79769	2.59297	1606750_at	2.75479	3.37543	2.69534	0.620639	-0.0594583	0.959624	1.53756	1606750_at	0.00250372	gb:AY059638.1	gi:16555422	Vitis sp. cv. 'Norton' truncated stilbenesynthase (st) pseudogene, complete sequence	VIT_16s0100g01140	TT4	Stilbene synthase 2	16:16627367-16629171	ref|XP_002263881.1| PREDICTED: stilbene synthase 1 [Vitis vinifera]	0.0	ref|XP_002263881.1| PREDICTED: stilbene synthase 1 [Vitis vinifera]	0.0	ref|NP_196897.1| chalcone synthase [Arabidopsis thaliana]	6e-152	gb|AAZ23747.1| chalcone synthase family protein [Arabidopsis thaliana]	5e-152	ref|XP_002871591.1| chalcone synthase [Arabidopsis lyrata subsp. lyrata]	1e-152	ref|XP_002871591.1| chalcone synthase [Arabidopsis lyrata subsp. lyrata] gb|AAF23575.1|AF112100_1 chalcone synthase [Arabidopsis lyrata subsp. lyrata] gb|EFH47850.1| chalcone synthase [Arabidopsis lyrata subsp. lyrata]	1e-152	ref|NP_001275352.1| chalcone synthase 1A [Solanum tuberosum]	9e-154	sp|Q43163.1|CHSB_SOLTU RecName: Full=Chalcone synthase 1B; AltName: Full=Naringenin-chalcone synthase 1B gb|AAB67735.1| chalcone synthase 1b [Solanum tuberosum]	5e-154	ref|NP_001234036.1| chalcone synthase 2 [Solanum lycopersicum]	2e-151	ref|NP_001234036.1| chalcone synthase 2 [Solanum lycopersicum] sp|P23419.2|CHS2_SOLLC RecName: Full=Chalcone synthase 2; AltName: Full=Naringenin-chalcone synthase 2 emb|CAA38981.1| chalcone synthase [Solanum lycopersicum] gb|AEK99072.1| chalcone synthase [Solanum lycopersicum]	2e-151	1606750_at
104	0.00491818	1619175_at	4.59143	4.82877	5.02566	5.39347	5.39402	5.50199	5.15986	4.98969	5.0447	1619175_at	4.81529	5.42982	5.06475	0.614539	0.249461	1.18876	1.53107	1619175_at	0.00491818	gb:CF513465	gi:34545233	CAbud0006_IVR_H07 Vitis vinifera cv.cabernet sauvignon (Clone 8) Bud - CABUD Vitis vinifera cDNA cloneCAbud0006_IVR_H07 3'.	VIT_11s0016g03690	AIM1	Peroxisomal fatty acid beta-oxidation multifunctional protein (aim1)	11:3021953-3031545	ref|XP_002284283.1| PREDICTED: peroxisomal fatty acid beta-oxidation multifunctional protein AIM1 [Vitis vinifera]	5e-06	emb|CAN66465.1| hypothetical protein VITISV_006222 [Vitis vinifera]	4e-06	ref|NP_194630.1| fatty acid beta-oxidation multifunctional protein AIM1 [Arabidopsis thaliana]	3.4	dbj|BAD94583.1| AIM1 protein [Arabidopsis thaliana]	5.6	ref|XP_002867428.1| hypothetical protein ARALYDRAFT_491857 [Arabidopsis lyrata subsp. lyrata]	2.9	ref|XP_002867428.1| hypothetical protein ARALYDRAFT_491857 [Arabidopsis lyrata subsp. lyrata] gb|EFH43687.1| hypothetical protein ARALYDRAFT_491857 [Arabidopsis lyrata subsp. lyrata]	3.1	ref|XP_006352155.1| PREDICTED: peroxisomal fatty acid beta-oxidation multifunctional protein AIM1-like isoform X2 [Solanum tuberosum]	0.016	ref|XP_006352155.1| PREDICTED: peroxisomal fatty acid beta-oxidation multifunctional protein AIM1-like isoform X2 [Solanum tuberosum]	0.017	ref|XP_004251613.1| PREDICTED: peroxisomal fatty acid beta-oxidation multifunctional protein AIM1-like [Solanum lycopersicum]	0.15	ref|XP_004251613.1| PREDICTED: peroxisomal fatty acid beta-oxidation multifunctional protein AIM1-like [Solanum lycopersicum]	0.15	1619175_at
105	0.000273714	1621580_at	6.00802	5.98911	5.84127	6.69006	6.6405	6.3283	5.53984	5.61706	5.62505	1621580_at	5.94613	6.55295	5.59398	0.60682	-0.35215	0.783416	1.5229	1621580_at	0.000273714	gb:CB974796	gi:30298002	CAB30005_IVb_Rb_B04 Cabernet SauvignonBerry Stage I - CAB3 Vitis vinifera cDNA clone CAB30005_IVb_Rb_B04 3'.	VIT_15s0048g00350	EPSP synthase	3-phosphoshikimate 1-carboxyvinyltransferase, chloroplast precursor	15:14478207-14483443	ref|NP_001268176.1| 5-enolpyruvylshikimate-3-phosphate synthase [Vitis vinifera]	6e-50	ref|NP_001268176.1| 5-enolpyruvylshikimate-3-phosphate synthase [Vitis vinifera] emb|CBI38903.3| unnamed protein product [Vitis vinifera] gb|ACY29662.2| 5-enolpyruvylshikimate-3-phosphate synthase [Vitis vinifera]	2e-49	ref|NP_182055.1| 3-phosphoshikimate 1-carboxyvinyltransferase / 5-enolpyruvylshikimate-3-phosphate / EPSP synthase [Arabidopsis thaliana]	1e-16	emb|CAA29828.1| EPSP [Arabidopsis thaliana]	2e-16	ref|XP_002880170.1| 3-phosphoshikimate 1-carboxyvinyltransferase [Arabidopsis lyrata subsp. lyrata]	2e-18	ref|XP_002880170.1| 3-phosphoshikimate 1-carboxyvinyltransferase [Arabidopsis lyrata subsp. lyrata] gb|EFH56429.1| 3-phosphoshikimate 1-carboxyvinyltransferase [Arabidopsis lyrata subsp. lyrata]	2e-17	ref|XP_006347878.1| PREDICTED: 3-phosphoshikimate 1-carboxyvinyltransferase, chloroplastic-like [Solanum tuberosum]	6e-17	ref|XP_006347878.1| PREDICTED: 3-phosphoshikimate 1-carboxyvinyltransferase, chloroplastic-like [Solanum tuberosum]	6e-17	ref|XP_004240047.1| PREDICTED: 3-phosphoshikimate 1-carboxyvinyltransferase, chloroplastic-like [Solanum lycopersicum]	8e-17	ref|XP_004240047.1| PREDICTED: 3-phosphoshikimate 1-carboxyvinyltransferase, chloroplastic-like [Solanum lycopersicum]	9e-17	1621580_at
PM down-regulated/no response to SA
106	0.0013219	1621351_s_at	12.2255	12.2652	12.5353	11.7856	11.8093	11.6752	12.5149	12.3676	12.6892	1621351_s_at	12.342	11.7567	12.5239	-0.585323	0.181933	1.1344	0.6665	1621351_s_at	0.0013219	gb:CB340283	gi:28960555	CA23EI02IIIRb_A10 Cabernet Sauvignon Leaf -CA23EI Vitis vinifera cDNA clone CA23EI02IIIRb_A10 3'.	VIT_12s0057g00630	LHCB2	LHCB2.1 (Photosystem II light harvesting complex gene 2.1)	12:9272280-9273816	ref|XP_002271687.1| PREDICTED: chlorophyll a-b binding protein 151, chloroplastic [Vitis vinifera]	3e-104	ref|XP_002271687.1| PREDICTED: chlorophyll a-b binding protein 151, chloroplastic [Vitis vinifera] emb|CAN71610.1| hypothetical protein VITISV_000630 [Vitis vinifera]	8e-104	ref|NP_565786.1| photosystem II light harvesting complex protein B1B2 [Arabidopsis thaliana]	5e-110	ref|NP_565786.1| photosystem II light harvesting complex protein B1B2 [Arabidopsis thaliana] gb|AAK49602.1|AF372886_1 At2g34420/T31E10.24 [Arabidopsis thaliana] gb|AAL16165.1|AF428397_1 At2g34420/T31E10.24 [Arabidopsis thaliana] gb|AAL31882.1|AF419548_1 At2g34420/T31E10.24 [Arabidopsis thaliana] gb|AAL31919.1|AF419587_1 At2g34420/T31E10.24 [Arabidopsis thaliana] emb|CAA45790.1| photosystem II typ…	1e-109	ref|XP_002881334.1| chlorophyll A-B-binding protein 2 precursor [Arabidopsis lyrata subsp. lyrata]	1e-109	ref|XP_002881334.1| chlorophyll A-B-binding protein 2 precursor [Arabidopsis lyrata subsp. lyrata] gb|EFH57593.1| chlorophyll A-B-binding protein 2 precursor [Arabidopsis lyrata subsp. lyrata]	1e-109	ref|XP_006352013.1| PREDICTED: chlorophyll a-b binding protein 37, chloroplastic-like [Solanum tuberosum]	2e-103	ref|XP_006352013.1| PREDICTED: chlorophyll a-b binding protein 37, chloroplastic-like [Solanum tuberosum]	2e-103	ref|XP_004251540.1| PREDICTED: chlorophyll a-b binding protein 37, chloroplastic [Solanum lycopersicum]	2e-103	ref|XP_004251540.1| PREDICTED: chlorophyll a-b binding protein 37, chloroplastic [Solanum lycopersicum]	2e-103	1621351_s_at
107	0.000685929	1617122_s_at	8.95697	8.84295	8.93197	8.33989	8.31357	8.31642	9.24139	8.90605	9.32741	1617122_s_at	8.91063	8.32329	9.15828	-0.587335	0.247654	1.18727	0.665571	1617122_s_at	0.000685929	gb:CB916811	gi:30131472	VVD114F03_371283 An expressed sequence tagdatabase for abiotic stressed berries of Vitis vinifera var.Chardonnay Vitis vinifera cDNA clone VVD114F03 5.	VIT_08s0007g02090	No hit	No hit	8:16134551-16135322	ref|XP_002274396.2| PREDICTED: 30S ribosomal protein S31, chloroplastic-like [Vitis vinifera]	2e-35	emb|CAN83819.1| hypothetical protein VITISV_030951 [Vitis vinifera]	1e-36	ref|NP_181349.1| plastid-specific ribosomal protein 4 [Arabidopsis thaliana]	6e-11	ref|NP_181349.1| plastid-specific ribosomal protein 4 [Arabidopsis thaliana] sp|O80439.1|RR31_ARATH RecName: Full=30S ribosomal protein S31, chloroplastic; AltName: Full=Plastid-specific 30S ribosomal protein 4; Short=PSRP-4; Flags: Precursor gb|AAF64153.1|AF236826_1 plastid-specific ribosomal protein 4 precursor [Arabidopsis thaliana] gb|AAC27163.1| 30S ribosomal protein S31 [Arabidopsis thalian…	1e-10	ref|XP_002879729.1| plastid-specific ribosomal protein 4 [Arabidopsis lyrata subsp. lyrata]	8e-12	ref|XP_002879729.1| plastid-specific ribosomal protein 4 [Arabidopsis lyrata subsp. lyrata] gb|EFH55988.1| plastid-specific ribosomal protein 4 [Arabidopsis lyrata subsp. lyrata]	6e-11	ref|XP_006355664.1| PREDICTED: 30S ribosomal protein S31, chloroplastic-like [Solanum tuberosum]	7e-11	ref|XP_006355664.1| PREDICTED: 30S ribosomal protein S31, chloroplastic-like [Solanum tuberosum]	7e-11	ref|XP_004239932.1| PREDICTED: 30S ribosomal protein S31, chloroplastic-like [Solanum lycopersicum]	1e-11	ref|XP_004239932.1| PREDICTED: 30S ribosomal protein S31, chloroplastic-like [Solanum lycopersicum]	1e-11	1617122_s_at
108	0.00390825	1622803_at	9.82001	9.95575	10.1914	9.41682	9.36651	9.42092	9.99957	9.76458	10.0501	1622803_at	9.98907	9.40142	9.93808	-0.587648	-0.0509873	0.965275	0.665427	1622803_at	0.00390825	gb:BQ797421	gi:22012387	EST 6359 Ripening Grape berries Lambda ZapII Library Vitis vinifera cDNA clone RT072G01 3'.	VIT_13s0067g03290	ribosome	Ribosomal protein L10	13:1813634-1814511	ref|XP_002281167.1| PREDICTED: 50S ribosomal protein L10, chloroplastic [Vitis vinifera]	4e-29	ref|XP_002281167.1| PREDICTED: 50S ribosomal protein L10, chloroplastic [Vitis vinifera]	1e-28	ref|NP_196855.1| ribosomal protein L10 [Arabidopsis thaliana]	3e-21	ref|NP_196855.1| ribosomal protein L10 [Arabidopsis thaliana] sp|Q9FY50.1|RK10_ARATH RecName: Full=50S ribosomal protein L10, chloroplastic; AltName: Full=CL10; Flags: Precursor emb|CAC05428.1| ribosomal protein L10-like [Arabidopsis thaliana] gb|AAM63929.1| ribosomal protein L10-like [Arabidopsis thaliana] gb|ACI31309.1| At5g13510 [Arabidopsis thaliana] gb|AED91906.1| ribosomal protein L10 [Arab…	6e-21	ref|XP_002871572.1| ribosomal protein L10 family protein [Arabidopsis lyrata subsp. lyrata]	4e-22	ref|XP_002871572.1| ribosomal protein L10 family protein [Arabidopsis lyrata subsp. lyrata] gb|EFH47831.1| ribosomal protein L10 family protein [Arabidopsis lyrata subsp. lyrata]	3e-21	ref|XP_006359339.1| PREDICTED: 50S ribosomal protein L10, chloroplastic-like [Solanum tuberosum]	1e-22	ref|XP_006359339.1| PREDICTED: 50S ribosomal protein L10, chloroplastic-like [Solanum tuberosum]	1e-22	ref|XP_004236817.1| PREDICTED: 50S ribosomal protein L10, chloroplastic-like [Solanum lycopersicum]	1e-22	ref|XP_004236817.1| PREDICTED: 50S ribosomal protein L10, chloroplastic-like [Solanum lycopersicum]	1e-22	1622803_at
109	0.000146197	1622009_at	10.5449	10.524	10.5868	9.93845	9.88265	10.0546	10.3533	10.2856	10.4474	1622009_at	10.5519	9.95857	10.3621	-0.59334	-0.18983	0.876709	0.662807	1622009_at	0.000146197	gb:CB975640	gi:30298846	CAB30007_IVb_Rb_B10 Cabernet SauvignonBerry Stage I - CAB3 Vitis vinifera cDNA clone CAB30007_IVb_Rb_B10 3'.	VIT_00s0357g00100	SAH7	Pollen Ole e 1 allergen and extensin	Un:25343181-25344815	ref|XP_002268073.1| PREDICTED: pollen-specific protein C13 isoform 1 [Vitis vinifera] ref|XP_003635264.1| PREDICTED: pollen-specific protein C13 isoform 2 [Vitis vinifera]	5e-110	ref|XP_002268073.1| PREDICTED: pollen-specific protein C13 isoform 1 [Vitis vinifera] ref|XP_003635264.1| PREDICTED: pollen-specific protein C13 isoform 2 [Vitis vinifera] emb|CBI33037.3| unnamed protein product [Vitis vinifera]	1e-109	ref|NP_567338.1| protein SAH7 [Arabidopsis thaliana]	1e-59	ref|NP_567338.1| protein SAH7 [Arabidopsis thaliana] emb|CAB40579.1| SAH7 protein [Arabidopsis thaliana] gb|AAL69502.1| unknown protein [Arabidopsis thaliana] gb|AAM45117.1| unknown protein [Arabidopsis thaliana] gb|AAM62935.1| allergen-like protein BRSn20 [Arabidopsis thaliana] dbj|BAF00475.1| hypothetical protein [Arabidopsis thaliana] gb|AEE82668.1| protein SAH7 [Arabidopsis thaliana]	2e-59	ref|XP_002872410.1| hypothetical protein ARALYDRAFT_489767 [Arabidopsis lyrata subsp. lyrata]	4e-59	ref|XP_002872410.1| hypothetical protein ARALYDRAFT_489767 [Arabidopsis lyrata subsp. lyrata] gb|EFH48669.1| hypothetical protein ARALYDRAFT_489767 [Arabidopsis lyrata subsp. lyrata]	4e-58	ref|XP_006344595.1| PREDICTED: protein DOWNSTREAM OF FLC-like [Solanum tuberosum]	2e-55	ref|XP_006344595.1| PREDICTED: protein DOWNSTREAM OF FLC-like [Solanum tuberosum]	2e-55	ref|XP_004237415.1| PREDICTED: pollen-specific protein C13-like [Solanum lycopersicum]	3e-52	ref|XP_004237415.1| PREDICTED: pollen-specific protein C13-like [Solanum lycopersicum]	3e-52	1622009_at
110	7.44295e-05	1611800_at	11.5317	11.4156	11.6315	10.9746	10.9146	10.9074	11.4597	11.4199	11.4265	1611800_at	11.5263	10.9322	11.4354	-0.59406	-0.09088	0.93895	0.662476	1611800_at	7.44295e-05	gb:CB349572	gi:29783422	CAB2SG0006_IaF_B04 Cabernet Sauvignon Berry- CAB2SG Vitis vinifera cDNA clone CAB2SG0006_IaF_B04 5'.	N\A	N\A	N\A	N\A	N/A	N/A	emb|CAN76072.1| hypothetical protein VITISV_004552 [Vitis vinifera]	9.0	ref|NP_567722.1| homeobox-leucine zipper protein HDG6 [Arabidopsis thaliana]	4.2	ref|NP_567722.1| homeobox-leucine zipper protein HDG6 [Arabidopsis thaliana] sp|Q9FVI6.2|FWA_ARATH RecName: Full=Homeobox-leucine zipper protein HDG6; AltName: Full=HD-ZIP protein HDG6; AltName: Full=Homeobox protein FWA; AltName: Full=Homeodomain GLABRA 2-like protein 6; AltName: Full=Homeodomain transcription factor HDG6; AltName: Full=Protein HOMEODOMAIN GLABROUS 6 dbj|BAG68818.1| homeodomain-…	8.2	ref|XP_002884029.1| predicted protein [Arabidopsis lyrata subsp. lyrata]	4.4	ref|XP_002884029.1| predicted protein [Arabidopsis lyrata subsp. lyrata] gb|EFH60288.1| predicted protein [Arabidopsis lyrata subsp. lyrata]	4.6	ref|XP_006365379.1| PREDICTED: F-box/kelch-repeat protein SKIP25-like [Solanum tuberosum]	6.5	ref|XP_006365379.1| PREDICTED: F-box/kelch-repeat protein SKIP25-like [Solanum tuberosum]	6.8	ref|XP_004246048.1| PREDICTED: F-box/kelch-repeat protein SKIP25-like [Solanum lycopersicum]	0.68	ref|XP_004246048.1| PREDICTED: F-box/kelch-repeat protein SKIP25-like [Solanum lycopersicum]	3.8	1611800_at
111	0.00515741	1609667_at	10.8132	10.8848	10.9756	10.3395	10.3001	10.244	10.6249	10.2276	10.5984	1609667_at	10.8912	10.2945	10.4836	-0.596683	-0.4076	0.753876	0.661272	1609667_at	0.00515741	gb:CD718832	gi:32269673	VVB154F04_409571 An expressed sequence tagdatabase for abiotic stressed leaves of Vitis vinifera var. ChardonnayVitis vinifera cDNA clone VVB154F04 5.	VIT_11s0016g04250	HCF101	HCF101 (high-chlorophyll-fluorescence 101)	11:3539907-3550311	ref|XP_002281353.1| PREDICTED: protein mrp homolog [Vitis vinifera]	1e-151	ref|XP_002281353.1| PREDICTED: protein mrp homolog [Vitis vinifera]	3e-151	ref|NP_189086.1| protein high chlorophyll fluorescence 101 [Arabidopsis thaliana]	3e-139	gb|AAM64337.1| mrp protein, putative [Arabidopsis thaliana] emb|CAD90253.1| putative PSI stabilising protein precursor [Arabidopsis thaliana]	6e-139	ref|XP_002885645.1| high-chlorophyll-fluorescence 101 [Arabidopsis lyrata subsp. lyrata]	9e-139	ref|XP_002885645.1| high-chlorophyll-fluorescence 101 [Arabidopsis lyrata subsp. lyrata] gb|EFH61904.1| high-chlorophyll-fluorescence 101 [Arabidopsis lyrata subsp. lyrata]	1e-138	ref|XP_006353450.1| PREDICTED: uncharacterized protein LOC102590013 isoform X1 [Solanum tuberosum]	1e-138	ref|XP_006353450.1| PREDICTED: uncharacterized protein LOC102590013 isoform X1 [Solanum tuberosum]	1e-138	ref|XP_004251600.1| PREDICTED: protein mrp homolog isoform 2 [Solanum lycopersicum]	4e-139	ref|XP_004251600.1| PREDICTED: protein mrp homolog isoform 2 [Solanum lycopersicum]	2e-138	1609667_at
112	0.00332226	1610415_at	6.98423	7.07547	7.41568	6.50167	6.65674	6.51964	7.31969	7.11692	7.20346	1610415_at	7.15846	6.55935	7.21336	-0.599104	0.0548983	1.03879	0.660164	1610415_at	0.00332226	gb:CA816043	gi:26264980	CA12EI302IF_B07 Cabernet Sauvignon Leaf -CA12EI Vitis vinifera cDNA clone CA12EI302IF_B07 5'.	VIT_15s0048g01490	G10H	Geraniol 10-hydroxylase	15:15609857-15612332	ref|XP_002276576.1| PREDICTED: cytochrome P450 76C4 [Vitis vinifera]	9e-124	ref|XP_002276576.1| PREDICTED: cytochrome P450 76C4 [Vitis vinifera]	2e-123	ref|NP_850439.1| cytochrome P450 76C1 [Arabidopsis thaliana]	2e-76	ref|NP_850439.1| cytochrome P450 76C1 [Arabidopsis thaliana] sp|O64636.1|C76C1_ARATH RecName: Full=Cytochrome P450 76C1 gb|AAL84945.1| At2g45560/F17K2.9 [Arabidopsis thaliana] gb|AAM70583.1| At2g45560/F17K2.9 [Arabidopsis thaliana] gb|AEC10570.1| cytochrome P450 76C1 [Arabidopsis thaliana]	4e-76	ref|XP_002882021.1| CYP76C2 [Arabidopsis lyrata subsp. lyrata]	2e-76	ref|XP_002882021.1| CYP76C2 [Arabidopsis lyrata subsp. lyrata] gb|EFH58280.1| CYP76C2 [Arabidopsis lyrata subsp. lyrata]	2e-76	ref|XP_006360250.1| PREDICTED: geraniol 8-hydroxylase-like [Solanum tuberosum]	1e-74	ref|XP_006360250.1| PREDICTED: geraniol 8-hydroxylase-like [Solanum tuberosum]	9e-74	ref|XP_004233427.1| PREDICTED: geraniol 8-hydroxylase-like [Solanum lycopersicum]	2e-73	ref|XP_004233427.1| PREDICTED: geraniol 8-hydroxylase-like [Solanum lycopersicum]	2e-73	1610415_at
113	0.000848532	1610657_at	10.1642	10.1236	9.91504	9.49413	9.34256	9.5593	9.99692	9.90831	9.97697	1610657_at	10.0676	9.46533	9.96074	-0.602279	-0.10687	0.928601	0.658713	1610657_at	0.000848532	gb:CB978484	gi:30301690	CAB40005_Ia_Ra_E11 Cabernet Sauvignon Berry- CAB4 Vitis vinifera cDNA clone CAB40005_Ia_Ra_E11 3'.	VIT_01s0026g01950	VVHB13_2	Homeobox-leucine zipper protein HB13	1:11305006-11306844	ref|XP_002276889.1| PREDICTED: homeobox-leucine zipper protein ATHB-13-like [Vitis vinifera]	5e-131	ref|XP_002276889.1| PREDICTED: homeobox-leucine zipper protein ATHB-13-like [Vitis vinifera]	1e-130	ref|NP_177136.1| homeobox-leucine zipper protein ATHB-13 [Arabidopsis thaliana]	8e-70	ref|NP_177136.1| homeobox-leucine zipper protein ATHB-13 [Arabidopsis thaliana] sp|Q8LC03.2|ATB13_ARATH RecName: Full=Homeobox-leucine zipper protein ATHB-13; AltName: Full=HD-ZIP protein ATHB-13; AltName: Full=Homeodomain transcription factor ATHB-13 gb|AAF20996.1|AF208044_1 homeodomain leucine-zipper protein ATHB13 [Arabidopsis thaliana] gb|AAG52541.1|AC013289_8 homeobox gene 13 protein; 11736-…	1e-69	ref|XP_002887257.1| ATHB13 [Arabidopsis lyrata subsp. lyrata]	7e-69	ref|XP_002887257.1| ATHB13 [Arabidopsis lyrata subsp. lyrata] gb|EFH63516.1| ATHB13 [Arabidopsis lyrata subsp. lyrata]	8e-69	ref|XP_006363243.1| PREDICTED: homeobox-leucine zipper protein ATHB-13-like [Solanum tuberosum]	2e-90	ref|XP_006363243.1| PREDICTED: homeobox-leucine zipper protein ATHB-13-like [Solanum tuberosum]	1e-89	ref|XP_004238780.1| PREDICTED: homeobox-leucine zipper protein ATHB-13 isoform 2 [Solanum lycopersicum]	3e-92	ref|XP_004238780.1| PREDICTED: homeobox-leucine zipper protein ATHB-13 isoform 2 [Solanum lycopersicum]	3e-92	1610657_at
114	0.0018343	1614211_at	6.75049	6.78722	6.97127	6.14206	6.40706	6.15226	6.78617	6.63994	6.69113	1614211_at	6.83633	6.23379	6.70575	-0.602534	-0.13058	0.913464	0.658596	1614211_at	0.0018343	gb:CA818276	gi:26267213	CA12EI302IR_B07 Cabernet Sauvignon Leaf -CA12EI Vitis vinifera cDNA clone CA12EI302IR_B07 3'.	VIT_15s0048g01490	G10H	Geraniol 10-hydroxylase	15:15609857-15612332	ref|XP_002276576.1| PREDICTED: cytochrome P450 76C4 [Vitis vinifera]	2e-141	ref|XP_002276576.1| PREDICTED: cytochrome P450 76C4 [Vitis vinifera]	5e-141	ref|NP_850439.1| cytochrome P450 76C1 [Arabidopsis thaliana]	8e-77	ref|NP_850439.1| cytochrome P450 76C1 [Arabidopsis thaliana] sp|O64636.1|C76C1_ARATH RecName: Full=Cytochrome P450 76C1 gb|AAL84945.1| At2g45560/F17K2.9 [Arabidopsis thaliana] gb|AAM70583.1| At2g45560/F17K2.9 [Arabidopsis thaliana] gb|AEC10570.1| cytochrome P450 76C1 [Arabidopsis thaliana]	1e-76	ref|XP_002882021.1| CYP76C2 [Arabidopsis lyrata subsp. lyrata]	3e-76	ref|XP_002882021.1| CYP76C2 [Arabidopsis lyrata subsp. lyrata] gb|EFH58280.1| CYP76C2 [Arabidopsis lyrata subsp. lyrata]	3e-76	ref|XP_006360240.1| PREDICTED: geraniol 8-hydroxylase-like [Solanum tuberosum]	3e-77	ref|XP_006360240.1| PREDICTED: geraniol 8-hydroxylase-like [Solanum tuberosum]	2e-76	ref|XP_004233424.1| PREDICTED: geraniol 8-hydroxylase-like [Solanum lycopersicum]	7e-76	ref|XP_004233424.1| PREDICTED: geraniol 8-hydroxylase-like [Solanum lycopersicum]	4e-75	1614211_at
115	0.00480931	1619783_at	8.93945	8.70587	9.03319	8.34604	8.24966	8.27492	9.05805	8.6738	9.03757	1619783_at	8.89284	8.29021	8.92314	-0.602631	0.0303013	1.02123	0.658552	1619783_at	0.00480931	gb:CF516322	gi:34548090	CAP0003_IIIF_F12 Vitis vinifera cv.cabernet sauvignon (Clone 8) Petiole - CAP Vitis vinifera cDNA cloneCAP0003_IIIF_F12 5'.	N\A	N\A	N\A	N\A	ref|XP_003632398.1| PREDICTED: LRR receptor-like serine/threonine-protein kinase RCH1-like [Vitis vinifera]	0.82	ref|XP_003632398.1| PREDICTED: LRR receptor-like serine/threonine-protein kinase RCH1-like [Vitis vinifera]	2.3	ref|NP_567712.1| SUMO-activating enzyme subunit 1A [Arabidopsis thaliana]	0.73	emb|CAB36736.1| ubiquitin activating enzyme-like protein [Arabidopsis thaliana] emb|CAB79403.1| ubiquitin activating enzyme-like protein [Arabidopsis thaliana]	1.4	ref|XP_002869699.1| sumo-activating enzyme 1A [Arabidopsis lyrata subsp. lyrata]	0.63	ref|XP_002869699.1| sumo-activating enzyme 1A [Arabidopsis lyrata subsp. lyrata] gb|EFH45958.1| sumo-activating enzyme 1A [Arabidopsis lyrata subsp. lyrata]	0.67	ref|XP_006367037.1| PREDICTED: ethylene-responsive transcription factor ERF119-like [Solanum tuberosum]	0.29	ref|XP_006367037.1| PREDICTED: ethylene-responsive transcription factor ERF119-like [Solanum tuberosum]	0.31	ref|XP_004236998.1| PREDICTED: ethylene-responsive transcription factor ERF118-like [Solanum lycopersicum]	0.44	ref|XP_004236998.1| PREDICTED: ethylene-responsive transcription factor ERF118-like [Solanum lycopersicum]	0.46	1619783_at
116	0.00369897	1616930_at	10.9485	10.9676	11.1104	10.424	10.4122	10.3694	11.0116	10.6348	11.0169	1616930_at	11.0089	10.4019	10.8878	-0.60699	-0.121097	0.919488	0.656565	1616930_at	0.00369897	gb:CA809522	gi:26258459	CA12LIO4IR_B03 Cabernet Sauvignon Leaf -CA12LI Vitis vinifera cDNA clone CA12LIO4IR_B03 3'.	VIT_06s0004g08360	NADH dehydrogenase I subunit N	NADH dehydrogenase I subunit N	6:9213930-9215181	ref|XP_002275876.2| PREDICTED: NAD(P)H-quinone oxidoreductase subunit N [Vitis vinifera]	1e-91	ref|XP_002275876.2| PREDICTED: NAD(P)H-quinone oxidoreductase subunit N [Vitis vinifera] emb|CBI15789.3| unnamed protein product [Vitis vinifera]	3e-91	ref|NP_200634.1| NADH dehydrogenase-like complex N [Arabidopsis thaliana]	2e-75	ref|NP_200634.1| NADH dehydrogenase-like complex N [Arabidopsis thaliana] dbj|BAA96917.1| unnamed protein product [Arabidopsis thaliana] gb|AAL85990.1| unknown protein [Arabidopsis thaliana] gb|AAM45047.1| unknown protein [Arabidopsis thaliana] gb|AED97025.1| NADH dehydrogenase-like complex N [Arabidopsis thaliana]	3e-75	ref|XP_002866255.1| hypothetical protein ARALYDRAFT_495935 [Arabidopsis lyrata subsp. lyrata]	4e-76	ref|XP_002866255.1| hypothetical protein ARALYDRAFT_495935 [Arabidopsis lyrata subsp. lyrata] gb|EFH42514.1| hypothetical protein ARALYDRAFT_495935 [Arabidopsis lyrata subsp. lyrata]	3e-75	ref|XP_006362179.1| PREDICTED: NAD(P)H-quinone oxidoreductase subunit N, organellar chromatophore-like [Solanum tuberosum]	4e-80	ref|XP_006362179.1| PREDICTED: NAD(P)H-quinone oxidoreductase subunit N, organellar chromatophore-like [Solanum tuberosum]	4e-80	ref|XP_004247632.1| PREDICTED: NAD(P)H-quinone oxidoreductase subunit N-like [Solanum lycopersicum]	5e-81	ref|XP_004247632.1| PREDICTED: NAD(P)H-quinone oxidoreductase subunit N-like [Solanum lycopersicum]	5e-81	1616930_at
117	0.00347134	1610774_at	9.3728	9.30377	9.3829	8.62462	8.76157	8.84268	9.07721	8.842	9.21649	1610774_at	9.35315	8.74295	9.04523	-0.6102	-0.307922	0.807804	0.655106	1610774_at	0.00347134	gb:CD012179	gi:30328917	VVB029F12_393965 An expressed sequence tagdatabase for abiotic stressed leaves of Vitis vinifera var. ChardonnayVitis vinifera cDNA clone VVB029F12 5.	VIT_11s0103g00120	tRNA syn	Phenylalanyl-tRNA synthetase	11:15616518-15630036	ref|XP_003634797.1| PREDICTED: LOW QUALITY PROTEIN: phenylalanyl-tRNA synthetase, chloroplastic/mitochondrial-like [Vitis vinifera]	1.1	ref|XP_003634797.1| PREDICTED: LOW QUALITY PROTEIN: phenylalanyl-tRNA synthetase, chloroplastic/mitochondrial-like [Vitis vinifera]	3.0	ref|NP_001078791.1| diacylglycerol kinase 2 [Arabidopsis thaliana]	3.0	ref|NP_001078791.1| diacylglycerol kinase 2 [Arabidopsis thaliana] gb|AED97796.1| diacylglycerol kinase 2 [Arabidopsis thaliana]	5.8	ref|XP_002878190.1| hypothetical protein ARALYDRAFT_907287 [Arabidopsis lyrata subsp. lyrata]	2.9	ref|XP_002878190.1| hypothetical protein ARALYDRAFT_907287 [Arabidopsis lyrata subsp. lyrata] gb|EFH54449.1| hypothetical protein ARALYDRAFT_907287 [Arabidopsis lyrata subsp. lyrata]	3.0	ref|XP_006360742.1| PREDICTED: uncharacterized protein LOC102589609 [Solanum tuberosum]	0.51	ref|XP_006360742.1| PREDICTED: uncharacterized protein LOC102589609 [Solanum tuberosum]	3.3	ref|XP_004233492.1| PREDICTED: 3-ketoacyl-CoA synthase 6-like [Solanum lycopersicum]	7.3	ref|XP_004233492.1| PREDICTED: 3-ketoacyl-CoA synthase 6-like [Solanum lycopersicum]	7.6	1610774_at
118	0.00156068	1614854_at	7.04406	7.25783	7.01905	6.64684	6.41315	6.40972	6.74557	6.83005	6.78239	1614854_at	7.10698	6.4899	6.78601	-0.617075	-0.320973	0.80053	0.651992	1614854_at	0.00156068	gb:CD800421	gi:32459247	EST 13666 Green Grape (harvested at 5 p.m.)Pedicles Lambda Triplex2 Library Vitis vinifera cDNA cloneP3CH05GP005H12 3'.	VIT_19s0014g05160	NBS-LRR	RPS2 (resistant to p. syringae 2)	19:5439530-5442340	ref|XP_002279972.1| PREDICTED: disease resistance protein At4g27190 [Vitis vinifera]	4.4	emb|CAN77890.1| hypothetical protein VITISV_003779 [Vitis vinifera]	9.6	ref|NP_200562.1| xyloglucan endotransglucosylase/hydrolase 13 [Arabidopsis thaliana]	5.0	emb|CAA18618.1| hypothetical protein [Arabidopsis thaliana] emb|CAB78933.1| hypothetical protein [Arabidopsis thaliana]	9.5	ref|XP_002875061.1| hypothetical protein ARALYDRAFT_322461 [Arabidopsis lyrata subsp. lyrata]	7.9	ref|XP_002875061.1| hypothetical protein ARALYDRAFT_322461 [Arabidopsis lyrata subsp. lyrata] gb|EFH51320.1| hypothetical protein ARALYDRAFT_322461 [Arabidopsis lyrata subsp. lyrata]	8.3	ref|XP_006362382.1| PREDICTED: transmembrane protein 131 homolog isoform X2 [Solanum tuberosum]	0.51	ref|XP_006362382.1| PREDICTED: transmembrane protein 131 homolog isoform X2 [Solanum tuberosum]	3.4	ref|XP_004249110.1| PREDICTED: probable phosphatidylinositol 4-kinase type 2-beta At1g26270-like [Solanum lycopersicum]	1.1	ref|XP_004249110.1| PREDICTED: probable phosphatidylinositol 4-kinase type 2-beta At1g26270-like [Solanum lycopersicum]	6.9	1614854_at
119	0.00267668	1611582_s_at	11.5877	11.5687	11.8684	11.1522	11.0805	10.9408	12.014	11.7101	12.2285	1611582_s_at	11.6749	11.0578	11.9842	-0.617127	0.309277	1.23909	0.651968	1611582_s_at	0.00267668	gb:CB970190	gi:30252639	CAB10003_IIa_Ra_C01 Cabernet SauvignonFlower Pre-bloom - CAB1 Vitis vinifera cDNA clone CAB10003_IIa_Ra_C013'.	VIT_18s0001g02740	PSBS	Photosystem II 22 kDa protein PSBS	18:2905882-2907423	ref|XP_002285857.1| PREDICTED: photosystem II 22 kDa protein, chloroplastic [Vitis vinifera]	3e-118	ref|XP_002285857.1| PREDICTED: photosystem II 22 kDa protein, chloroplastic [Vitis vinifera] emb|CBI19017.3| unnamed protein product [Vitis vinifera]	8e-118	ref|NP_175092.1| photosystem II subunit S [Arabidopsis thaliana]	1e-94	ref|NP_175092.1| photosystem II subunit S [Arabidopsis thaliana] sp|Q9XF91.1|PSBS_ARATH RecName: Full=Photosystem II 22 kDa protein, chloroplastic; AltName: Full=CP22; Flags: Precursor gb|AAD28778.1|AF134131_1 PsbS protein [Arabidopsis thaliana] gb|AAK43481.1|AC084807_6 photosystem II 22kDa protein, putative [Arabidopsis thaliana] dbj|BAD95419.1| Photosystem II chlorophyll-binding protein PsbS [A…	2e-94	ref|XP_002891292.1| hypothetical protein ARALYDRAFT_891398 [Arabidopsis lyrata subsp. lyrata]	2e-91	ref|XP_002891292.1| hypothetical protein ARALYDRAFT_891398 [Arabidopsis lyrata subsp. lyrata] gb|EFH67551.1| hypothetical protein ARALYDRAFT_891398 [Arabidopsis lyrata subsp. lyrata]	2e-91	ref|XP_006363893.1| PREDICTED: photosystem II 22 kDa protein, chloroplastic-like [Solanum tuberosum]	4e-80	ref|XP_006363893.1| PREDICTED: photosystem II 22 kDa protein, chloroplastic-like [Solanum tuberosum]	5e-80	ref|XP_004242027.1| PREDICTED: photosystem II 22 kDa protein, chloroplastic-like [Solanum lycopersicum]	3e-82	ref|XP_004242027.1| PREDICTED: photosystem II 22 kDa protein, chloroplastic-like [Solanum lycopersicum] sp|P54773.1|PSBS_SOLLC RecName: Full=Photosystem II 22 kDa protein, chloroplastic; AltName: Full=CP22; Flags: Precursor gb|AAA63649.1| 22 kDa component of photosystem II [Solanum lycopersicum]	2e-81	1611582_s_at
120	0.00477547	1620411_at	7.69303	7.50973	7.67524	6.86892	7.07364	7.06429	7.42605	7.48983	7.13507	1620411_at	7.626	7.00229	7.35032	-0.623714	-0.275682	0.82606	0.648998	1620411_at	0.00477547	gb:CB343828	gi:29786221	CA32EN0005_IbF_E07 Cabernet Sauvignon Leaf- CA32EN Vitis vinifera cDNA clone CA32EN0005_IbF_E07 5'.	VIT_18s0001g06590	CIPK8	CBL-interacting protein kinase 8 (CIPK8)	18:4970021-4973908	ref|XP_002285735.1| PREDICTED: 31 kDa ribonucleoprotein, chloroplastic [Vitis vinifera]	7e-144	ref|XP_002285735.1| PREDICTED: 31 kDa ribonucleoprotein, chloroplastic [Vitis vinifera] emb|CBI19207.3| unnamed protein product [Vitis vinifera]	2e-143	ref|NP_192643.2| RNA recognition motif-containing protein [Arabidopsis thaliana]	1e-64	dbj|BAD43393.1| putative protein [Arabidopsis thaliana]	2e-64	ref|XP_002872360.1| hypothetical protein ARALYDRAFT_489706 [Arabidopsis lyrata subsp. lyrata]	1e-62	ref|XP_002872360.1| hypothetical protein ARALYDRAFT_489706 [Arabidopsis lyrata subsp. lyrata] gb|EFH48619.1| hypothetical protein ARALYDRAFT_489706 [Arabidopsis lyrata subsp. lyrata]	1e-62	ref|XP_006363306.1| PREDICTED: 29 kDa ribonucleoprotein A, chloroplastic-like [Solanum tuberosum]	2e-59	ref|XP_006363306.1| PREDICTED: 29 kDa ribonucleoprotein A, chloroplastic-like [Solanum tuberosum]	2e-59	ref|XP_004237950.1| PREDICTED: 29 kDa ribonucleoprotein A, chloroplastic-like [Solanum lycopersicum]	6e-58	ref|XP_004237950.1| PREDICTED: 29 kDa ribonucleoprotein A, chloroplastic-like [Solanum lycopersicum]	6e-58	1620411_at
121	0.000139957	1606624_at	7.47862	7.36259	7.56376	6.84718	6.8773	6.80725	7.68704	7.51479	7.78402	1606624_at	7.46832	6.84391	7.66195	-0.62441	0.193629	1.14364	0.648685	1606624_at	0.000139957	gb:CF606923	gi:37187570	GEMMA01_000331 Grape Bud pSPORT1 LibraryVitis vinifera cDNA 5'.	N\A	N\A	N\A	N\A	ref|XP_003635469.1| PREDICTED: porphobilinogen deaminase, chloroplastic-like [Vitis vinifera]	9e-77	ref|XP_003635469.1| PREDICTED: porphobilinogen deaminase, chloroplastic-like [Vitis vinifera]	2e-76	ref|NP_196445.1| Porphobilinogen deaminase [Arabidopsis thaliana]	3e-60	ref|NP_196445.1| Porphobilinogen deaminase [Arabidopsis thaliana] sp|Q43316.1|HEM3_ARATH RecName: Full=Porphobilinogen deaminase, chloroplastic; Short=PBG; AltName: Full=Hydroxymethylbilane synthase; Short=HMBS; AltName: Full=Pre-uroporphyrinogen synthase; AltName: Full=Protein RUGOSA1; Flags: Precursor gb|AAL31946.1|AF419614_1 AT5g08280/F8L15_10 [Arabidopsis thaliana] emb|CAA51941.1| hydroxymeth…	6e-60	ref|XP_002873350.1| hypothetical protein ARALYDRAFT_908776 [Arabidopsis lyrata subsp. lyrata]	3e-60	ref|XP_002873350.1| hypothetical protein ARALYDRAFT_908776 [Arabidopsis lyrata subsp. lyrata] gb|EFH49609.1| hypothetical protein ARALYDRAFT_908776 [Arabidopsis lyrata subsp. lyrata]	3e-60	ref|XP_006346038.1| PREDICTED: porphobilinogen deaminase, chloroplastic-like [Solanum tuberosum]	3e-60	ref|XP_006346038.1| PREDICTED: porphobilinogen deaminase, chloroplastic-like [Solanum tuberosum]	3e-60	ref|XP_004243981.1| PREDICTED: porphobilinogen deaminase, chloroplastic-like [Solanum lycopersicum]	5e-61	ref|XP_004243981.1| PREDICTED: porphobilinogen deaminase, chloroplastic-like [Solanum lycopersicum]	5e-61	1606624_at
122	5.68042e-05	1610664_s_at	8.58827	8.62699	8.71135	7.98885	7.95238	8.10062	8.53367	8.65662	8.55029	1610664_s_at	8.64221	8.01395	8.58019	-0.628255	-0.0620133	0.957926	0.646958	1610664_s_at	5.68042e-05	gb:CF213279	gi:33407652	CGF1000632_B08 Vitis vinifera cv. cabernetsauvignon Stem - CAST Vitis vinifera cDNA clone CAST0003_IIR_B08 3'.	VIT_13s0019g04360	GCN5_6	GCN5 N-acetyltransferase (GNAT)	13:5707165-5718232	ref|XP_002273746.1| PREDICTED: uncharacterized protein LOC100259928 [Vitis vinifera]	2e-63	ref|XP_002273746.1| PREDICTED: uncharacterized protein LOC100259928 [Vitis vinifera] emb|CBI31455.3| unnamed protein product [Vitis vinifera]	6e-63	ref|NP_973638.1| Acyl-CoA N-acyltransferases superfamily protein [Arabidopsis thaliana]	1e-46	ref|NP_973638.1| Acyl-CoA N-acyltransferases superfamily protein [Arabidopsis thaliana] gb|AEC09623.1| Acyl-CoA N-acyltransferases superfamily protein [Arabidopsis thaliana]	2e-46	ref|XP_002881626.1| hypothetical protein ARALYDRAFT_482919 [Arabidopsis lyrata subsp. lyrata]	7e-46	ref|XP_002881626.1| hypothetical protein ARALYDRAFT_482919 [Arabidopsis lyrata subsp. lyrata] gb|EFH57885.1| hypothetical protein ARALYDRAFT_482919 [Arabidopsis lyrata subsp. lyrata]	8e-46	ref|XP_006340055.1| PREDICTED: uncharacterized protein LOC102581913 [Solanum tuberosum]	4e-48	ref|XP_006340055.1| PREDICTED: uncharacterized protein LOC102581913 [Solanum tuberosum]	3e-47	ref|XP_004237243.1| PREDICTED: uncharacterized protein LOC101255982, partial [Solanum lycopersicum]	4e-44	ref|XP_004237243.1| PREDICTED: uncharacterized protein LOC101255982, partial [Solanum lycopersicum]	5e-44	1610664_s_at
123	0.00106425	1609560_at	10.3884	10.3216	10.6112	9.85974	9.8195	9.7472	10.3955	10.2801	10.538	1609560_at	10.4404	9.80881	10.4045	-0.631612	-0.0359133	0.975414	0.645455	1609560_at	0.00106425	gb:BQ796714	gi:22011680	EST 5652 Ripening Grape berries Lambda ZapII Library Vitis vinifera cDNA clone RT051C12 3'.	VIT_04s0043g00380	Unknown protein	Unknown protein	4:13972859-13983513	ref|XP_002266617.1| PREDICTED: uncharacterized protein LOC100251819 [Vitis vinifera]	2e-107	ref|XP_002266617.1| PREDICTED: uncharacterized protein LOC100251819 [Vitis vinifera]	6e-107	ref|NP_198552.1| uncharacterized protein [Arabidopsis thaliana]	5e-67	ref|NP_198552.1| uncharacterized protein [Arabidopsis thaliana] gb|AAL24247.1| AT5g37360/MNJ8_150 [Arabidopsis thaliana] gb|AAM65352.1| AT5g37360/MNJ8_150 [Arabidopsis thaliana] gb|AED94172.1| uncharacterized protein AT5G37360 [Arabidopsis thaliana]	9e-67	ref|XP_002870519.1| hypothetical protein ARALYDRAFT_493710 [Arabidopsis lyrata subsp. lyrata]	1e-67	ref|XP_002870519.1| hypothetical protein ARALYDRAFT_493710 [Arabidopsis lyrata subsp. lyrata] gb|EFH46778.1| hypothetical protein ARALYDRAFT_493710 [Arabidopsis lyrata subsp. lyrata]	1e-67	ref|XP_006340513.1| PREDICTED: uncharacterized protein LOC102595814 [Solanum tuberosum]	4e-68	ref|XP_006340513.1| PREDICTED: uncharacterized protein LOC102595814 [Solanum tuberosum]	2e-67	N/A	N/A	N/A	N/A	1609560_at
124	0.0039097	1614520_s_at	12.0172	11.7682	11.8438	11.1964	11.2762	11.2589	11.4881	11.449	11.8051	1614520_s_at	11.8764	11.2439	11.5808	-0.63253	-0.29563	0.814716	0.645044	1614520_s_at	0.0039097	gb:BQ794149	gi:22009115	EST 3087 Veraison Grape berries Lambda ZapII Library Vitis vinifera cDNA clone TT262D07 3'.	VIT_15s0048g02410	CCA1	Myb CCA1 (circadian clock associated 1)	15:16591114-16601303	ref|XP_002267720.1| PREDICTED: protein LHY-like [Vitis vinifera]	4.7	N/A	N/A	ref|NP_176850.2| MATE efflux family protein [Arabidopsis thaliana]	0.54	gb|AAG60068.1|AC013288_2 MATE efflux family protein, putative [Arabidopsis thaliana]	1.0	ref|XP_002887076.1| mate efflux family protein [Arabidopsis lyrata subsp. lyrata]	1.2	ref|XP_002887076.1| mate efflux family protein [Arabidopsis lyrata subsp. lyrata] gb|EFH63335.1| mate efflux family protein [Arabidopsis lyrata subsp. lyrata]	1.3	ref|XP_006346844.1| PREDICTED: uncharacterized protein LOC102606193 [Solanum tuberosum]	1.2	ref|XP_006346844.1| PREDICTED: uncharacterized protein LOC102606193 [Solanum tuberosum]	8.4	ref|XP_004252504.1| PREDICTED: uncharacterized protein LOC101258044 [Solanum lycopersicum]	1.3	ref|XP_004252504.1| PREDICTED: uncharacterized protein LOC101258044 [Solanum lycopersicum]	8.0	1614520_s_at
125	0.0018047	1617237_s_at	10.7425	10.5349	10.7816	9.99754	9.89396	10.2693	10.7132	10.7441	10.9053	1617237_s_at	10.6863	10.0536	10.7875	-0.632723	0.101193	1.07266	0.644958	1617237_s_at	0.0018047	gb:CF207946	gi:33402319	CAB20002_IVa_Ra_B05 Cabernet SauvignonFlower bloom - CAB2 Vitis vinifera cDNA clone CAB20002_IVa_Ra_B05 3'.	VIT_08s0007g02240	CAX3	Calcium/proton exchanger CAX3	8:16261364-16265961	ref|XP_002274791.2| PREDICTED: vacuolar cation/proton exchanger 3-like [Vitis vinifera]	5e-52	emb|CAN66303.1| hypothetical protein VITISV_044203 [Vitis vinifera]	5e-69	ref|NP_190754.2| vacuolar cation/proton exchanger 3 [Arabidopsis thaliana]	3e-28	dbj|BAE99064.1| Ca2+/H+-exchanging like protein [Arabidopsis thaliana]	4e-28	ref|XP_002876107.1| hypothetical protein ARALYDRAFT_485541 [Arabidopsis lyrata subsp. lyrata]	2e-30	ref|XP_002876107.1| hypothetical protein ARALYDRAFT_485541 [Arabidopsis lyrata subsp. lyrata] gb|EFH52366.1| hypothetical protein ARALYDRAFT_485541 [Arabidopsis lyrata subsp. lyrata]	1e-29	ref|XP_006363592.1| PREDICTED: vacuolar cation/proton exchanger 3-like [Solanum tuberosum]	6e-34	ref|XP_006363592.1| PREDICTED: vacuolar cation/proton exchanger 3-like [Solanum tuberosum]	7e-34	ref|XP_004240400.1| PREDICTED: vacuolar cation/proton exchanger 3-like [Solanum lycopersicum]	3e-23	ref|XP_004240400.1| PREDICTED: vacuolar cation/proton exchanger 3-like [Solanum lycopersicum]	3e-23	1617237_s_at
126	0.00144512	1618651_at	7.59361	7.73366	7.73264	7.06992	7.064	7.00795	7.79065	7.41387	7.73527	1618651_at	7.68664	7.04729	7.6466	-0.639349	-0.0400397	0.972628	0.642003	1618651_at	0.00144512	gb:CB005890	gi:27583195	VVC027B07_137950 An expressed sequence tagdatabase for abiotic stressed berries of Vitis vinifera var.Chardonnay Vitis vinifera cDNA clone VVC027B07 5.	VIT_16s0050g02270	Unknown protein	Unknown protein	16:19214782-19218689	ref|XP_002265174.1| PREDICTED: uncharacterized protein LOC100241531 [Vitis vinifera]	1e-82	ref|XP_002265174.1| PREDICTED: uncharacterized protein LOC100241531 [Vitis vinifera] emb|CBI22569.3| unnamed protein product [Vitis vinifera]	3e-82	ref|NP_200108.1| uncharacterized protein [Arabidopsis thaliana]	3e-49	ref|NP_200108.1| uncharacterized protein [Arabidopsis thaliana] dbj|BAA97136.1| unnamed protein product [Arabidopsis thaliana] gb|AAM62529.1| unknown [Arabidopsis thaliana] dbj|BAC41795.1| unknown protein [Arabidopsis thaliana] gb|AAO39922.1| At5g52960 [Arabidopsis thaliana] gb|AED96282.1| uncharacterized protein AT5G52960 [Arabidopsis thaliana]	6e-49	ref|XP_002864203.1| hypothetical protein ARALYDRAFT_918349 [Arabidopsis lyrata subsp. lyrata]	1e-48	ref|XP_002864203.1| hypothetical protein ARALYDRAFT_918349 [Arabidopsis lyrata subsp. lyrata] gb|EFH40462.1| hypothetical protein ARALYDRAFT_918349 [Arabidopsis lyrata subsp. lyrata]	8e-48	ref|XP_006350610.1| PREDICTED: uncharacterized protein LOC102595002 [Solanum tuberosum]	6e-48	ref|XP_006350610.1| PREDICTED: uncharacterized protein LOC102595002 [Solanum tuberosum]	7e-48	ref|XP_004234193.1| PREDICTED: uncharacterized protein LOC101256845 [Solanum lycopersicum]	2e-47	ref|XP_004234193.1| PREDICTED: uncharacterized protein LOC101256845 [Solanum lycopersicum]	2e-47	1618651_at
127	0.000809804	1608691_at	8.8244	8.62786	8.86226	8.05123	8.16816	8.17187	8.9487	8.64155	8.80916	1608691_at	8.77151	8.13042	8.7998	-0.641086	0.0282973	1.01981	0.64123	1608691_at	0.000809804	gb:CB345817	gi:28966784	CA48EN0005_IbF_D02 Cabernet SauvignonLeaf-CA48EN Vitis vinifera cDNA clone CA48EN0005_IbF_D02 5'.	VIT_19s0014g00400	emb1473	Ribosomal protein L13	19:421232-427117	ref|XP_002285616.1| PREDICTED: 50S ribosomal protein L13, chloroplastic [Vitis vinifera]	1e-101	ref|XP_002285616.1| PREDICTED: 50S ribosomal protein L13, chloroplastic [Vitis vinifera]	4e-101	ref|NP_177984.1| 50S ribosomal protein L13 [Arabidopsis thaliana]	2e-65	ref|NP_177984.1| 50S ribosomal protein L13 [Arabidopsis thaliana] sp|Q9SYL9.1|RK13_ARATH RecName: Full=50S ribosomal protein L13, chloroplastic; AltName: Full=CL13; AltName: Full=Protein EMBRYO DEFECTIVE 1473; Flags: Precursor gb|AAD30573.1|AC007260_4 50S Ribosomal protein L13 [Arabidopsis thaliana] gb|AAK44133.1|AF370318_1 putative ribosomal protein L13 [Arabidopsis thaliana] emb|CAA60775.1| rib…	4e-65	ref|XP_002887748.1| EMB1473 [Arabidopsis lyrata subsp. lyrata]	5e-71	ref|XP_002887748.1| EMB1473 [Arabidopsis lyrata subsp. lyrata] gb|EFH64007.1| EMB1473 [Arabidopsis lyrata subsp. lyrata]	6e-71	ref|XP_006348328.1| PREDICTED: 50S ribosomal protein L13, chloroplastic-like [Solanum tuberosum]	3e-78	ref|XP_006348328.1| PREDICTED: 50S ribosomal protein L13, chloroplastic-like [Solanum tuberosum]	4e-78	ref|XP_004244291.1| PREDICTED: 50S ribosomal protein L13, chloroplastic-like [Solanum lycopersicum]	6e-79	ref|XP_004244291.1| PREDICTED: 50S ribosomal protein L13, chloroplastic-like [Solanum lycopersicum]	6e-79	1608691_at
128	1.5791e-05	1614860_at	7.27522	7.21472	7.32559	6.60759	6.60137	6.65142	7.37018	7.20737	7.24861	1614860_at	7.27184	6.62013	7.27539	-0.651714	0.003546	1.00246	0.636524	1614860_at	1.5791e-05	gb:CB005890	gi:27583195	VVC027B07_137950 An expressed sequence tagdatabase for abiotic stressed berries of Vitis vinifera var.Chardonnay Vitis vinifera cDNA clone VVC027B07 5.	VIT_16s0050g02270	Unknown protein	Unknown protein	16:19214782-19218689	ref|XP_002265174.1| PREDICTED: uncharacterized protein LOC100241531 [Vitis vinifera]	1e-82	ref|XP_002265174.1| PREDICTED: uncharacterized protein LOC100241531 [Vitis vinifera] emb|CBI22569.3| unnamed protein product [Vitis vinifera]	3e-82	ref|NP_200108.1| uncharacterized protein [Arabidopsis thaliana]	3e-49	ref|NP_200108.1| uncharacterized protein [Arabidopsis thaliana] dbj|BAA97136.1| unnamed protein product [Arabidopsis thaliana] gb|AAM62529.1| unknown [Arabidopsis thaliana] dbj|BAC41795.1| unknown protein [Arabidopsis thaliana] gb|AAO39922.1| At5g52960 [Arabidopsis thaliana] gb|AED96282.1| uncharacterized protein AT5G52960 [Arabidopsis thaliana]	6e-49	ref|XP_002864203.1| hypothetical protein ARALYDRAFT_918349 [Arabidopsis lyrata subsp. lyrata]	8e-48	ref|XP_002864203.1| hypothetical protein ARALYDRAFT_918349 [Arabidopsis lyrata subsp. lyrata] gb|EFH40462.1| hypothetical protein ARALYDRAFT_918349 [Arabidopsis lyrata subsp. lyrata]	8e-48	ref|XP_006350610.1| PREDICTED: uncharacterized protein LOC102595002 [Solanum tuberosum]	1e-48	ref|XP_006350610.1| PREDICTED: uncharacterized protein LOC102595002 [Solanum tuberosum]	7e-48	ref|XP_004234193.1| PREDICTED: uncharacterized protein LOC101256845 [Solanum lycopersicum]	3e-48	ref|XP_004234193.1| PREDICTED: uncharacterized protein LOC101256845 [Solanum lycopersicum]	2e-47	1614860_at
129	0.000430997	1607976_at	8.46212	8.38175	8.634	7.82305	7.87383	7.81798	8.37396	8.21947	8.19449	1607976_at	8.49262	7.83829	8.26264	-0.654338	-0.229985	0.852644	0.635367	1607976_at	0.000430997	gb:CD003966	gi:30320704	VVA021B09_391525 An expressed sequence tagdatabase for abiotic stressed leaves of Vitis vinifera var. ChardonnayVitis vinifera cDNA clone VVA021B09 3.	VIT_18s0001g05960	CP33	Pigment defective 322	18_random:4564384-4570250	ref|XP_002275923.1| PREDICTED: uncharacterized protein LOC100243104 isoform 1 [Vitis vinifera] ref|XP_003634940.1| PREDICTED: uncharacterized protein LOC100243104 isoform 2 [Vitis vinifera]	3e-109	ref|XP_002275923.1| PREDICTED: uncharacterized protein LOC100243104 isoform 1 [Vitis vinifera] ref|XP_003634940.1| PREDICTED: uncharacterized protein LOC100243104 isoform 2 [Vitis vinifera] emb|CBI31327.3| unnamed protein product [Vitis vinifera]	9e-109	ref|NP_177304.1| nuclear transport factor 2 (NTF2) family protein [Arabidopsis thaliana]	3e-77	ref|NP_177304.1| nuclear transport factor 2 (NTF2) family protein [Arabidopsis thaliana] gb|AAG51815.1|AC016163_4 unknown protein; 43994-42987 [Arabidopsis thaliana] gb|AAQ89663.1| At1g71480 [Arabidopsis thaliana] dbj|BAD43573.1| unknown protein [Arabidopsis thaliana] dbj|BAD43632.1| unknown protein [Arabidopsis thaliana] dbj|BAD44408.1| unknown protein [Arabidopsis thaliana] dbj|BAD44585.1| unkn…	6e-77	ref|XP_002870635.1| hypothetical protein ARALYDRAFT_493835 [Arabidopsis lyrata subsp. lyrata]	2e-31	ref|XP_002870635.1| hypothetical protein ARALYDRAFT_493835 [Arabidopsis lyrata subsp. lyrata] gb|EFH46894.1| hypothetical protein ARALYDRAFT_493835 [Arabidopsis lyrata subsp. lyrata]	2e-31	ref|XP_006363856.1| PREDICTED: uncharacterized protein LOC102578182 [Solanum tuberosum]	3e-87	ref|XP_006363856.1| PREDICTED: uncharacterized protein LOC102578182 [Solanum tuberosum]	3e-87	ref|XP_004250716.1| PREDICTED: uncharacterized protein LOC101266993 [Solanum lycopersicum]	2e-86	ref|XP_004250716.1| PREDICTED: uncharacterized protein LOC101266993 [Solanum lycopersicum]	9e-86	1607976_at
130	0.00370854	1619290_at	3.40204	3.08406	3.39025	2.65553	2.72183	2.47641	2.80643	3.03597	2.86203	1619290_at	3.29212	2.61792	2.90148	-0.674197	-0.390644	0.762789	0.626681	1619290_at	0.00370854	gb:CF214465	gi:33408838	CGF1000816_H02 Vitis vinifera cv. cabernetsauvignon Stem - CAST Vitis vinifera cDNA clone CAST0006_IIR_H02 3'.	VIT_02s0025g05120	ACR8	ACT domain-containing protein (ACR8)	2:4597635-4600908	ref|XP_002281251.1| PREDICTED: uncharacterized protein LOC100242743 [Vitis vinifera]	1.0	emb|CBI34815.3| unnamed protein product [Vitis vinifera]	2.7	ref|NP_198989.2| TIR-NBS-LRR class disease resistance protein [Arabidopsis thaliana]	0.99	ref|NP_198989.2| TIR-NBS-LRR class disease resistance protein [Arabidopsis thaliana] gb|AED94718.1| TIR-NBS-LRR class disease resistance protein [Arabidopsis thaliana]	1.9	ref|XP_002874325.1| hypothetical protein ARALYDRAFT_326902 [Arabidopsis lyrata subsp. lyrata]	1.2	ref|XP_002874325.1| hypothetical protein ARALYDRAFT_326902 [Arabidopsis lyrata subsp. lyrata] gb|EFH50584.1| hypothetical protein ARALYDRAFT_326902 [Arabidopsis lyrata subsp. lyrata]	1.2	ref|XP_006365686.1| PREDICTED: uncharacterized protein LOC102581849 [Solanum tuberosum]	0.22	ref|XP_006365686.1| PREDICTED: uncharacterized protein LOC102581849 [Solanum tuberosum]	0.24	ref|XP_004248841.1| PREDICTED: aspartic proteinase-like protein 2-like [Solanum lycopersicum]	0.76	ref|XP_004248841.1| PREDICTED: aspartic proteinase-like protein 2-like [Solanum lycopersicum]	0.79	1619290_at
131	0.00029183	1622354_at	7.51148	7.45353	7.5353	6.73081	6.79105	6.91144	7.41325	7.60435	7.3197	1622354_at	7.50011	6.8111	7.44577	-0.689005	-0.0543383	0.963036	0.620281	1622354_at	0.00029183	gb:CF414455	gi:34415701	CSECS070A11_POSn0036 CabSau NormalisedBerry Postveraison Stage 36 (POSn0036) Vitis vinifera cDNA cloneCSECS070A11 3'.	VIT_04s0008g03680	Unknown protein	Unknown protein	4:3040505-3044783	ref|XP_002284059.1| PREDICTED: uncharacterized protein LOC100259497 [Vitis vinifera]	3e-102	emb|CBI20877.3| unnamed protein product [Vitis vinifera]	3e-102	ref|NP_197949.2| alpha/beta-Hydrolases superfamily protein [Arabidopsis thaliana]	1e-48	dbj|BAH20299.1| AT5G25770 [Arabidopsis thaliana]	2e-48	ref|XP_002874282.1| predicted protein [Arabidopsis lyrata subsp. lyrata]	2e-50	ref|XP_002874282.1| predicted protein [Arabidopsis lyrata subsp. lyrata] gb|EFH50541.1| predicted protein [Arabidopsis lyrata subsp. lyrata]	1e-49	ref|XP_006342274.1| PREDICTED: uncharacterized protein LOC102591511 [Solanum tuberosum]	6e-74	ref|XP_006342274.1| PREDICTED: uncharacterized protein LOC102591511 [Solanum tuberosum]	6e-74	ref|XP_004240168.1| PREDICTED: uncharacterized protein LOC101255596 [Solanum lycopersicum]	2e-71	ref|XP_004240168.1| PREDICTED: uncharacterized protein LOC101255596 [Solanum lycopersicum]	2e-71	1622354_at
132	0.00312026	1622013_at	9.20585	9.49746	9.29219	8.74228	8.5243	8.63733	9.23076	9.12285	9.53079	1622013_at	9.33184	8.63464	9.2948	-0.6972	-0.0370393	0.974653	0.616768	1622013_at	0.00312026	gb:CB969546	gi:30251813	CAB10002_IIIa_Ra_C06 Cabernet SauvignonFlower Pre-bloom - CAB1 Vitis vinifera cDNA clone CAB10002_IIIa_Ra_C063'.	VIT_03s0038g00380	kinase	Xylulose kinase	3:366413-370802	ref|XP_002265772.2| PREDICTED: xylulose kinase-like [Vitis vinifera]	2e-116	emb|CAN73654.1| hypothetical protein VITISV_005731 [Vitis vinifera]	3e-117	ref|NP_973505.1| xylulose kinase-1 [Arabidopsis thaliana]	1e-91	ref|NP_973505.1| xylulose kinase-1 [Arabidopsis thaliana] dbj|BAD44546.1| xylulose kinase like protein [Arabidopsis thaliana] gb|AEC07167.1| xylulose kinase-1 [Arabidopsis thaliana]	2e-91	ref|XP_002880377.1| predicted protein [Arabidopsis lyrata subsp. lyrata]	3e-92	ref|XP_002880377.1| predicted protein [Arabidopsis lyrata subsp. lyrata] gb|EFH56636.1| predicted protein [Arabidopsis lyrata subsp. lyrata]	3e-91	ref|XP_006362719.1| PREDICTED: uncharacterized protein LOC102595504 isoform X2 [Solanum tuberosum]	5e-97	ref|XP_006362719.1| PREDICTED: uncharacterized protein LOC102595504 isoform X2 [Solanum tuberosum]	5e-97	ref|XP_004250720.1| PREDICTED: xylulose kinase-like [Solanum lycopersicum]	1e-96	ref|XP_004250720.1| PREDICTED: xylulose kinase-like [Solanum lycopersicum]	1e-96	1622013_at
133	0.00338047	1607767_at	5.23268	5.1305	5.1305	4.50954	4.41319	4.46731	5.36535	5.25223	5.97198	1607767_at	5.16456	4.46335	5.52985	-0.701212	0.365294	1.28814	0.615055	1607767_at	0.00338047	gb:CF216032	gi:33410405	CAST0003_IR_B01 Vitis vinifera cv. cabernetsauvignon Stem - CAST Vitis vinifera cDNA clone CAST0003_IR_B01 3'.	VIT_07s0104g01830	GSTF8	Glutathione S-transferase 8 GSTF8	7:2818024-2819057	ref|XP_002263462.2| PREDICTED: glutathione S-transferase isoform 1 [Vitis vinifera] ref|XP_003632349.1| PREDICTED: glutathione S-transferase isoform 2 [Vitis vinifera]	5e-64	ref|XP_002263462.2| PREDICTED: glutathione S-transferase isoform 1 [Vitis vinifera] ref|XP_003632349.1| PREDICTED: glutathione S-transferase isoform 2 [Vitis vinifera]	1e-63	ref|NP_001117221.1| glutathione S-transferase F4 [Arabidopsis thaliana]	3e-24	ref|NP_001117221.1| glutathione S-transferase F4 [Arabidopsis thaliana] gb|AEE27503.1| glutathione S-transferase F4 [Arabidopsis thaliana]	6e-24	ref|XP_002892136.1| glutathione S-transferase 11 [Arabidopsis lyrata subsp. lyrata]	9e-24	ref|XP_002892136.1| glutathione S-transferase 11 [Arabidopsis lyrata subsp. lyrata] gb|EFH68395.1| glutathione S-transferase 11 [Arabidopsis lyrata subsp. lyrata]	9e-24	ref|XP_006359403.1| PREDICTED: glutathione S-transferase APIC-like [Solanum tuberosum]	5e-26	ref|XP_006359403.1| PREDICTED: glutathione S-transferase APIC-like [Solanum tuberosum]	6e-26	ref|XP_004247442.1| PREDICTED: glutathione S-transferase APIC-like [Solanum lycopersicum]	1e-27	ref|XP_004247442.1| PREDICTED: glutathione S-transferase APIC-like [Solanum lycopersicum]	1e-27	1607767_at
134	0.00152076	1610694_at	8.19674	8.33944	8.37502	7.83951	7.52452	7.43274	8.32964	8.38892	8.6367	1610694_at	8.30373	7.59892	8.45176	-0.704814	0.148022	1.10805	0.613522	1610694_at	0.00152076	gb:CF371881	gi:34319127	CSECS045H03_FLOn0012 CabSau NormalisedFlower Stage 12 (FLOn0012) Vitis vinifera cDNA clone CSECS045H03 3'.	VIT_08s0040g02710	UXS1	UDP-glucuronic acid decarboxylase 1	8:13733676-13747201	ref|XP_002277802.1| PREDICTED: UDP-glucuronic acid decarboxylase 1-like isoform 1 [Vitis vinifera]	3e-50	emb|CBI32664.3| unnamed protein product [Vitis vinifera]	8e-52	ref|NP_190920.3| UDP-glucuronic acid decarboxylase 1 [Arabidopsis thaliana]	4e-44	ref|NP_190920.3| UDP-glucuronic acid decarboxylase 1 [Arabidopsis thaliana] gb|AAK70880.1|AF387787_1 UDP-glucuronic acid decarboxylase [Arabidopsis thaliana] emb|CAB67659.1| dTDP-glucose 4-6-dehydratase-like protein [Arabidopsis thaliana] gb|AEE79101.1| UDP-glucuronic acid decarboxylase 1 [Arabidopsis thaliana]	8e-44	ref|XP_002876209.1| UDP-glucuronic acid decarboxylase 1 [Arabidopsis lyrata subsp. lyrata]	4e-45	ref|XP_002876209.1| UDP-glucuronic acid decarboxylase 1 [Arabidopsis lyrata subsp. lyrata] gb|EFH52468.1| UDP-glucuronic acid decarboxylase 1 [Arabidopsis lyrata subsp. lyrata]	4e-45	ref|XP_006348327.1| PREDICTED: UDP-glucuronic acid decarboxylase 1-like [Solanum tuberosum]	6e-46	ref|XP_006348327.1| PREDICTED: UDP-glucuronic acid decarboxylase 1-like [Solanum tuberosum]	4e-45	ref|XP_004249606.1| PREDICTED: UDP-glucuronic acid decarboxylase 1-like [Solanum lycopersicum]	5e-43	ref|XP_004249606.1| PREDICTED: UDP-glucuronic acid decarboxylase 1-like [Solanum lycopersicum]	5e-43	1610694_at
135	0.00312868	1610628_at	4.50862	4.53191	4.50387	3.87568	3.64437	3.89362	4.24775	4.54278	4.11117	1610628_at	4.5148	3.80456	4.30057	-0.710243	-0.21423	0.862006	0.611217	1610628_at	0.00312868	gb:CF213924	gi:33408297	CGF1000810_E05 Vitis vinifera cv. cabernetsauvignon Stem - CAST Vitis vinifera cDNA clone CAST0007_IIR_E05 3'.	VIT_00s1677g00010	PRXR4	Peroxidase 64	Un:40128541-40130127	ref|XP_002277612.1| PREDICTED: peroxidase 64 [Vitis vinifera]	1e-131	ref|XP_002277612.1| PREDICTED: peroxidase 64 [Vitis vinifera]	4e-131	ref|NP_199033.1| peroxidase [Arabidopsis thaliana]	2e-93	ref|NP_199033.1| peroxidase [Arabidopsis thaliana] sp|Q43872.1|PER64_ARATH RecName: Full=Peroxidase 64; Short=Atperox P64; AltName: Full=ATP17a; AltName: Full=PRXR4; Flags: Precursor emb|CAA66960.1| peroxidase [Arabidopsis thaliana] emb|CAA67550.1| peroxidase [Arabidopsis thaliana] dbj|BAB08451.1| peroxidase [Arabidopsis thaliana] gb|AAL36318.1| putative peroxidase [Arabidopsis thaliana] gb|AAM20…	4e-93	ref|XP_002865562.1| peroxidase 64 [Arabidopsis lyrata subsp. lyrata]	2e-94	ref|XP_002865562.1| peroxidase 64 [Arabidopsis lyrata subsp. lyrata] gb|EFH41821.1| peroxidase 64 [Arabidopsis lyrata subsp. lyrata]	2e-94	ref|XP_006340946.1| PREDICTED: peroxidase 64-like [Solanum tuberosum]	3e-102	ref|XP_006340946.1| PREDICTED: peroxidase 64-like [Solanum tuberosum]	2e-101	ref|XP_004232515.1| PREDICTED: peroxidase 64-like [Solanum lycopersicum]	1e-101	ref|XP_004232515.1| PREDICTED: peroxidase 64-like [Solanum lycopersicum]	1e-101	1610628_at
136	0.00281916	1617656_at	8.43124	7.91012	8.1179	7.49375	7.33833	7.48422	8.06995	8.20871	8.11452	1617656_at	8.15309	7.43876	8.13106	-0.714323	-0.022028	0.984847	0.609491	1617656_at	0.00281916	gb:CF513562	gi:34545330	CAbud0007_IR_B02 Vitis vinifera cv.cabernet sauvignon (Clone 8) Bud - CABUD Vitis vinifera cDNA cloneCAbud0007_IR_B02 3'.	VIT_06s0004g04700	OEP16	Outer envelope protein 16	6:5653676-5657877	ref|XP_002283749.1| PREDICTED: uncharacterized protein LOC100255246 [Vitis vinifera]	6e-82	ref|XP_002283749.1| PREDICTED: uncharacterized protein LOC100255246 [Vitis vinifera]	2e-81	ref|NP_180456.1| outer plastid envelope protein 16-1 [Arabidopsis thaliana]	3e-50	gb|AAM60853.1| putative membrane channel protein [Arabidopsis thaliana]	3e-50	ref|XP_002881019.1| hypothetical protein ARALYDRAFT_481805 [Arabidopsis lyrata subsp. lyrata]	4e-51	ref|XP_002881019.1| hypothetical protein ARALYDRAFT_481805 [Arabidopsis lyrata subsp. lyrata] gb|EFH57278.1| hypothetical protein ARALYDRAFT_481805 [Arabidopsis lyrata subsp. lyrata]	3e-50	ref|NP_001275376.1| uncharacterized protein LOC102589399 [Solanum tuberosum]	1e-60	ref|NP_001275376.1| uncharacterized protein LOC102589399 [Solanum tuberosum] emb|CAA63967.1| pom14 [Solanum tuberosum]	1e-60	ref|XP_004229002.1| PREDICTED: outer envelope pore protein 16-2, chloroplastic-like [Solanum lycopersicum]	2e-14	ref|XP_004229002.1| PREDICTED: outer envelope pore protein 16-2, chloroplastic-like [Solanum lycopersicum]	2e-14	1617656_at
137	0.00301346	1612366_at	10.0334	10.2169	10.2548	9.42625	9.49351	9.43584	10.0731	9.74004	10.1977	1612366_at	10.1684	9.45187	10.0036	-0.716524	-0.164776	0.892067	0.608562	1612366_at	0.00301346	gb:CF512107	gi:34543875	CAbud0004_IVR_E10 Vitis vinifera cv.cabernet sauvignon (Clone 8) Bud - CABUD Vitis vinifera cDNA cloneCAbud0004_IVR_E10 3'.	VIT_18s0072g00970	DEGP1	DegP protease,	18:20396952-20422539	ref|XP_002267510.2| PREDICTED: protease Do-like 1, chloroplastic-like [Vitis vinifera]	2e-97	emb|CAN72708.1| hypothetical protein VITISV_043787 [Vitis vinifera]	2e-97	ref|NP_189431.2| DegP protease 1 [Arabidopsis thaliana]	3e-86	pdb|3QO6|A Chain A, Crystal Structure Analysis Of The Plant Protease Deg1 pdb|3QO6|B Chain B, Crystal Structure Analysis Of The Plant Protease Deg1 pdb|3QO6|C Chain C, Crystal Structure Analysis Of The Plant Protease Deg1	5e-87	ref|XP_002877082.1| hypothetical protein ARALYDRAFT_484581 [Arabidopsis lyrata subsp. lyrata]	1e-86	ref|XP_002877082.1| hypothetical protein ARALYDRAFT_484581 [Arabidopsis lyrata subsp. lyrata] gb|EFH53341.1| hypothetical protein ARALYDRAFT_484581 [Arabidopsis lyrata subsp. lyrata]	1e-86	ref|XP_006338559.1| PREDICTED: protease Do-like 1, chloroplastic-like [Solanum tuberosum]	7e-89	ref|XP_006338559.1| PREDICTED: protease Do-like 1, chloroplastic-like [Solanum tuberosum]	7e-89	ref|XP_004232295.1| PREDICTED: protease Do-like 1, chloroplastic-like [Solanum lycopersicum]	4e-89	ref|XP_004232295.1| PREDICTED: protease Do-like 1, chloroplastic-like [Solanum lycopersicum]	2e-88	1612366_at
138	0.00143711	1620190_at	9.4471	9.37835	9.72314	8.61895	8.83912	8.91011	9.44974	9.35763	9.46722	1620190_at	9.5162	8.78939	9.42486	-0.726808	-0.0913377	0.938652	0.604239	1620190_at	0.00143711	gb:CA817971	gi:26266908	CA12EI301IR_C02 Cabernet Sauvignon Leaf -CA12EI Vitis vinifera cDNA clone CA12EI301IR_C02 3'.	VIT_13s0064g00200	Unknown protein	Unknown protein	13:21698051-21703816	ref|XP_002274669.1| PREDICTED: uncharacterized protein LOC100267159 [Vitis vinifera]	2e-75	ref|XP_002274669.1| PREDICTED: uncharacterized protein LOC100267159 [Vitis vinifera] emb|CBI24960.3| unnamed protein product [Vitis vinifera]	6e-75	ref|NP_196876.1| uncharacterized protein [Arabidopsis thaliana]	2e-69	ref|NP_196876.1| uncharacterized protein [Arabidopsis thaliana] dbj|BAB08699.1| unnamed protein product [Arabidopsis thaliana] gb|AAN12932.1| unknown protein [Arabidopsis thaliana] gb|AED91932.1| uncharacterized protein AT5G13720 [Arabidopsis thaliana]	4e-69	ref|XP_002871581.1| structural constituent of ribosome [Arabidopsis lyrata subsp. lyrata]	2e-69	ref|XP_002871581.1| structural constituent of ribosome [Arabidopsis lyrata subsp. lyrata] gb|EFH47840.1| structural constituent of ribosome [Arabidopsis lyrata subsp. lyrata]	2e-69	ref|XP_006345411.1| PREDICTED: uncharacterized protein LOC102606402 [Solanum tuberosum]	5e-71	ref|XP_006345411.1| PREDICTED: uncharacterized protein LOC102606402 [Solanum tuberosum]	5e-71	ref|XP_004229657.1| PREDICTED: uncharacterized protein LOC101255031 [Solanum lycopersicum]	6e-71	ref|XP_004229657.1| PREDICTED: uncharacterized protein LOC101255031 [Solanum lycopersicum]	6e-71	1620190_at
139	0.00247986	1612180_at	8.02364	7.83176	8.04501	7.06117	7.27325	7.36548	7.98149	7.6632	8.01686	1612180_at	7.96681	7.2333	7.88719	-0.733506	-0.0796197	0.946307	0.60144	1612180_at	0.00247986	gb:CF608682	gi:37189333	GERMO01_000368 Grape Shoot pSPORT1 LibraryVitis vinifera cDNA 5'.	VIT_06s0004g03130	ARF4	Auxin response factor 4	6:3879617-3888296	ref|XP_002285019.2| PREDICTED: auxin response factor 4-like [Vitis vinifera]	4e-99	ref|XP_002285019.2| PREDICTED: auxin response factor 4-like [Vitis vinifera] emb|CBI16287.3| unnamed protein product [Vitis vinifera]	1e-98	ref|NP_200853.1| auxin response factor 4 [Arabidopsis thaliana]	2e-53	ref|NP_200853.1| auxin response factor 4 [Arabidopsis thaliana] sp|Q9ZTX9.1|ARFD_ARATH RecName: Full=Auxin response factor 4 gb|AAK06864.1|AF344313_1 auxin response factor 4 [Arabidopsis thaliana] gb|AAD01512.1| auxin response factor 4 [Arabidopsis thaliana] dbj|BAB08228.1| auxin response factor 4 [Arabidopsis thaliana] gb|AAL87308.1| auxin response factor ARF4 [Arabidopsis thaliana] gb|AAM45025.…	4e-53	ref|XP_002866381.1| hypothetical protein ARALYDRAFT_496192 [Arabidopsis lyrata subsp. lyrata]	1e-54	ref|XP_002866381.1| hypothetical protein ARALYDRAFT_496192 [Arabidopsis lyrata subsp. lyrata] gb|EFH42640.1| hypothetical protein ARALYDRAFT_496192 [Arabidopsis lyrata subsp. lyrata]	1e-54	ref|XP_006340145.1| PREDICTED: auxin response factor 4-like [Solanum tuberosum]	1e-58	ref|XP_006340145.1| PREDICTED: auxin response factor 4-like [Solanum tuberosum]	1e-58	ref|NP_001233771.1| auxin response factor 4 [Solanum lycopersicum]	2e-60	ref|NP_001233771.1| auxin response factor 4 [Solanum lycopersicum] gb|ABC69715.1| auxin response factor 4 [Solanum lycopersicum]	1e-59	1612180_at
140	0.00385778	1606556_at	7.04224	7.14494	6.80875	6.05097	6.45161	6.28603	6.87552	6.77163	6.68311	1606556_at	6.99864	6.26287	6.77676	-0.735771	-0.221888	0.857442	0.600497	1606556_at	0.00385778	gb:CF372538	gi:34319784	CSECS077E08_FLOn0012 CabSau NormalisedFlower Stage 12 (FLOn0012) Vitis vinifera cDNA clone CSECS077E08 3'.	VIT_10s0003g04050	heat shock binding	Unknown protein	10:6870591-6874025	ref|XP_002272106.1| PREDICTED: uncharacterized protein LOC100249766 [Vitis vinifera]	6e-67	ref|XP_002272106.1| PREDICTED: uncharacterized protein LOC100249766 [Vitis vinifera] emb|CBI30944.3| unnamed protein product [Vitis vinifera]	2e-66	ref|NP_174319.1| chaperone DnaJ-domain-containing protein [Arabidopsis thaliana]	2e-35	ref|NP_174319.1| chaperone DnaJ-domain-containing protein [Arabidopsis thaliana] gb|AAG50567.1|AC073506_9 hypothetical protein [Arabidopsis thaliana] gb|AAL49786.1| unknown protein [Arabidopsis thaliana] gb|AAM51439.1| unknown protein [Arabidopsis thaliana] gb|AEE31202.1| chaperone DnaJ-domain-containing protein [Arabidopsis thaliana]	4e-35	ref|XP_002893610.1| heat shock protein binding protein [Arabidopsis lyrata subsp. lyrata]	2e-36	ref|XP_002893610.1| heat shock protein binding protein [Arabidopsis lyrata subsp. lyrata] gb|EFH69869.1| heat shock protein binding protein [Arabidopsis lyrata subsp. lyrata]	2e-36	ref|XP_006340644.1| PREDICTED: auxilin-like protein 1-like [Solanum tuberosum]	2e-32	ref|XP_006340644.1| PREDICTED: auxilin-like protein 1-like [Solanum tuberosum]	2e-32	ref|XP_004233725.1| PREDICTED: uncharacterized protein LOC101259403 [Solanum lycopersicum]	2e-32	ref|XP_004233725.1| PREDICTED: uncharacterized protein LOC101259403 [Solanum lycopersicum]	2e-32	1606556_at
141	0.00097106	1617402_at	8.65778	8.55084	8.85551	7.99475	7.86936	7.94453	8.75295	8.47785	8.82904	1617402_at	8.68804	7.93622	8.68661	-0.751829	-0.00142933	0.99901	0.59385	1617402_at	0.00097106	gb:CF373232	gi:34320478	CSECS085C04_FLOn0012 CabSau NormalisedFlower Stage 12 (FLOn0012) Vitis vinifera cDNA clone CSECS085C04 3'.	VIT_12s0057g01550	Unknown protein	Unknown protein	12:10311269-10312057	ref|XP_002266103.1| PREDICTED: uncharacterized protein LOC100252893 [Vitis vinifera]	2e-62	ref|XP_002266103.1| PREDICTED: uncharacterized protein LOC100252893 [Vitis vinifera]	5e-62	ref|NP_180876.1| uncharacterized protein [Arabidopsis thaliana]	4e-45	ref|NP_180876.1| uncharacterized protein [Arabidopsis thaliana] gb|AAC04905.1| unknown protein [Arabidopsis thaliana] gb|AAL36191.1| unknown protein [Arabidopsis thaliana] gb|AAM51286.1| unknown protein [Arabidopsis thaliana] gb|AEC08795.1| uncharacterized protein AT2G33180 [Arabidopsis thaliana]	7e-45	ref|XP_002862394.1| hypothetical protein ARALYDRAFT_497470 [Arabidopsis lyrata subsp. lyrata] ref|XP_002879432.1| hypothetical protein ARALYDRAFT_482253 [Arabidopsis lyrata subsp. lyrata]	3e-47	ref|XP_002862394.1| hypothetical protein ARALYDRAFT_497470 [Arabidopsis lyrata subsp. lyrata] ref|XP_002879432.1| hypothetical protein ARALYDRAFT_482253 [Arabidopsis lyrata subsp. lyrata] gb|EFH38652.1| hypothetical protein ARALYDRAFT_497470 [Arabidopsis lyrata subsp. lyrata] gb|EFH55691.1| hypothetical protein ARALYDRAFT_482253 [Arabidopsis lyrata subsp. lyrata]	2e-46	ref|XP_006360013.1| PREDICTED: uncharacterized protein LOC102601991 [Solanum tuberosum]	5e-47	ref|XP_006360013.1| PREDICTED: uncharacterized protein LOC102601991 [Solanum tuberosum]	5e-47	ref|XP_004248220.1| PREDICTED: uncharacterized protein LOC101254243 isoform 2 [Solanum lycopersicum]	7e-47	ref|XP_004248220.1| PREDICTED: uncharacterized protein LOC101254243 isoform 2 [Solanum lycopersicum]	7e-47	1617402_at
142	0.000453603	1612725_at	8.46818	8.26772	8.47458	7.74294	7.42877	7.77438	8.81634	8.59716	8.96419	1612725_at	8.40349	7.6487	8.79256	-0.754798	0.389071	1.30955	0.592629	1612725_at	0.000453603	gb:CF207946	gi:33402319	CAB20002_IVa_Ra_B05 Cabernet SauvignonFlower bloom - CAB2 Vitis vinifera cDNA clone CAB20002_IVa_Ra_B05 3'.	VIT_08s0007g02240	CAX3	Calcium/proton exchanger CAX3	8:16261364-16265961	ref|XP_002274791.2| PREDICTED: vacuolar cation/proton exchanger 3-like [Vitis vinifera]	5e-52	emb|CAN66303.1| hypothetical protein VITISV_044203 [Vitis vinifera]	5e-69	ref|NP_190754.2| vacuolar cation/proton exchanger 3 [Arabidopsis thaliana]	3e-28	dbj|BAE99064.1| Ca2+/H+-exchanging like protein [Arabidopsis thaliana]	4e-28	ref|XP_002876107.1| hypothetical protein ARALYDRAFT_485541 [Arabidopsis lyrata subsp. lyrata]	1e-29	ref|XP_002876107.1| hypothetical protein ARALYDRAFT_485541 [Arabidopsis lyrata subsp. lyrata] gb|EFH52366.1| hypothetical protein ARALYDRAFT_485541 [Arabidopsis lyrata subsp. lyrata]	1e-29	ref|XP_006363592.1| PREDICTED: vacuolar cation/proton exchanger 3-like [Solanum tuberosum]	6e-34	ref|XP_006363592.1| PREDICTED: vacuolar cation/proton exchanger 3-like [Solanum tuberosum]	7e-34	ref|XP_004240400.1| PREDICTED: vacuolar cation/proton exchanger 3-like [Solanum lycopersicum]	5e-24	ref|XP_004240400.1| PREDICTED: vacuolar cation/proton exchanger 3-like [Solanum lycopersicum]	3e-23	1612725_at
143	0.00122652	1608433_at	9.33486	9.3247	9.68865	8.85357	8.61318	8.59911	9.81463	9.49686	9.87003	1608433_at	9.4494	8.68862	9.72717	-0.760782	0.277772	1.21232	0.590176	1608433_at	0.00122652	gb:CF414770	gi:34416016	CSECS074A09_POSn0036 CabSau NormalisedBerry Postveraison Stage 36 (POSn0036) Vitis vinifera cDNA cloneCSECS074A09 3'.	VIT_08s0007g03970	peroxiredoxin type 2	Peroxiredoxin type 2	8:17991838-17993627	ref|NP_001268192.1| type II peroxiredoxin E [Vitis vinifera]	2e-109	ref|NP_001268192.1| type II peroxiredoxin E [Vitis vinifera] gb|AEL16462.1| type II peroxiredoxin E [Vitis vinifera]	6e-109	ref|NP_190864.1| peroxiredoxin-2E [Arabidopsis thaliana]	1e-81	ref|NP_190864.1| peroxiredoxin-2E [Arabidopsis thaliana] sp|Q949U7.2|PRX2E_ARATH RecName: Full=Peroxiredoxin-2E, chloroplastic; AltName: Full=Peroxiredoxin IIE; AltName: Full=Thioredoxin reductase 2E; Flags: Precursor emb|CAB86900.1| peroxiredoxin-like protein [Arabidopsis thaliana] gb|AAK96829.1| peroxiredoxin-like protein [Arabidopsis thaliana] gb|AAL66908.1| peroxiredoxin-like protein [Arabido…	2e-81	ref|XP_002876176.1| hypothetical protein ARALYDRAFT_485670 [Arabidopsis lyrata subsp. lyrata]	4e-81	ref|XP_002876176.1| hypothetical protein ARALYDRAFT_485670 [Arabidopsis lyrata subsp. lyrata] gb|EFH52435.1| hypothetical protein ARALYDRAFT_485670 [Arabidopsis lyrata subsp. lyrata]	4e-81	ref|XP_006339113.1| PREDICTED: peroxiredoxin-2E-2, chloroplastic-like [Solanum tuberosum]	2e-89	ref|XP_006339113.1| PREDICTED: peroxiredoxin-2E-2, chloroplastic-like [Solanum tuberosum]	2e-89	ref|XP_004249460.1| PREDICTED: uncharacterized protein LOC101263952 [Solanum lycopersicum]	3e-87	ref|XP_004249460.1| PREDICTED: uncharacterized protein LOC101263952 [Solanum lycopersicum]	3e-87	1608433_at
144	0.00134909	1615609_at	10.0357	9.82704	10.2684	9.30094	9.21365	9.32743	10.2482	9.94748	10.2655	1615609_at	10.0437	9.28067	10.1538	-0.763016	0.110068	1.07928	0.589263	1615609_at	0.00134909	gb:CB971917	gi:30255785	CAB10006_IIIa_Ra_F01 Cabernet SauvignonFlower Pre-bloom - CAB1 Vitis vinifera cDNA clone CAB10006_IIIa_Ra_F013'.	VIT_01s0011g03590	RPL15	Ribosomal protein L15, chloroplast (CL15) 50S	1:3246882-3249663	ref|XP_002279311.2| PREDICTED: 50S ribosomal protein L15, chloroplastic-like [Vitis vinifera]	4e-118	ref|XP_002279311.2| PREDICTED: 50S ribosomal protein L15, chloroplastic-like [Vitis vinifera] emb|CBI27014.3| unnamed protein product [Vitis vinifera]	1e-117	ref|NP_189221.1| 50S ribosomal protein L15 [Arabidopsis thaliana]	7e-93	ref|NP_189221.1| 50S ribosomal protein L15 [Arabidopsis thaliana] sp|P25873.2|RK15_ARATH RecName: Full=50S ribosomal protein L15, chloroplastic; AltName: Full=CL15; Flags: Precursor gb|AAK44050.1|AF370235_1 putative 50S ribosomal protein L15, chloroplast precursor [Arabidopsis thaliana] gb|AAL11595.1|AF424601_1 AT3g25920/MPE11_7 [Arabidopsis thaliana] dbj|BAB01055.1| chloroplast 50S ribosomal pro…	1e-92	ref|XP_002876939.1| hypothetical protein ARALYDRAFT_484358 [Arabidopsis lyrata subsp. lyrata]	7e-93	ref|XP_002876939.1| hypothetical protein ARALYDRAFT_484358 [Arabidopsis lyrata subsp. lyrata] gb|EFH53198.1| hypothetical protein ARALYDRAFT_484358 [Arabidopsis lyrata subsp. lyrata]	8e-93	ref|XP_006344133.1| PREDICTED: 50S ribosomal protein L15, chloroplastic-like [Solanum tuberosum]	5e-103	ref|XP_006344133.1| PREDICTED: 50S ribosomal protein L15, chloroplastic-like [Solanum tuberosum]	3e-102	ref|XP_004238931.1| PREDICTED: 50S ribosomal protein L15, chloroplastic-like [Solanum lycopersicum]	3e-105	ref|XP_004238931.1| PREDICTED: 50S ribosomal protein L15, chloroplastic-like [Solanum lycopersicum]	2e-104	1615609_at
145	0.00151641	1614825_at	5.92719	6.04911	6.11929	5.39459	5.28864	5.01987	6.40902	6.28207	6.94301	1614825_at	6.03186	5.23437	6.5447	-0.797494	0.512835	1.42685	0.575348	1614825_at	0.00151641	gb:CF214450	gi:33408823	CGF1000816_F09 Vitis vinifera cv. cabernetsauvignon Stem - CAST Vitis vinifera cDNA clone CAST0006_IIR_F09 3'.	VIT_01s0010g02670	3-ketoacyl-acyl carrier reductase	3-oxoacyl-[acyl-carrier-protein] reductase, chloroplast	1:19723262-19728713	ref|XP_002268080.1| PREDICTED: 3-oxoacyl-[acyl-carrier-protein] reductase, chloroplastic [Vitis vinifera]	2e-82	ref|XP_002268080.1| PREDICTED: 3-oxoacyl-[acyl-carrier-protein] reductase, chloroplastic [Vitis vinifera] emb|CBI27570.3| unnamed protein product [Vitis vinifera]	5e-82	ref|NP_564216.1| 3-oxoacyl-[acyl-carrier-protein] reductase [Arabidopsis thaliana]	3e-63	ref|NP_564216.1| 3-oxoacyl-[acyl-carrier-protein] reductase [Arabidopsis thaliana] sp|P33207.2|FABG_ARATH RecName: Full=3-oxoacyl-[acyl-carrier-protein] reductase, chloroplastic; AltName: Full=3-ketoacyl-acyl carrier protein reductase; Flags: Precursor gb|AAG40337.1|AF324985_1 At1g24360 [Arabidopsis thaliana] gb|AAL24298.1| Unknown protein [Arabidopsis thaliana] gb|AAM10053.1| unknown protein [Ar…	6e-63	ref|XP_002893453.1| chloroplast 3-oxoacyl-(acyl-carrier protein) reductase [Arabidopsis lyrata subsp. lyrata]	1e-65	ref|XP_002893453.1| chloroplast 3-oxoacyl-(acyl-carrier protein) reductase [Arabidopsis lyrata subsp. lyrata] gb|EFH69712.1| chloroplast 3-oxoacyl-(acyl-carrier protein) reductase [Arabidopsis lyrata subsp. lyrata]	1e-65	ref|XP_006341752.1| PREDICTED: 3-oxoacyl-[acyl-carrier-protein] reductase, chloroplastic-like [Solanum tuberosum]	7e-71	ref|XP_006341752.1| PREDICTED: 3-oxoacyl-[acyl-carrier-protein] reductase, chloroplastic-like [Solanum tuberosum]	5e-70	ref|XP_004239186.1| PREDICTED: 3-oxoacyl-[acyl-carrier-protein] reductase 1, chloroplastic-like [Solanum lycopersicum]	4e-71	ref|XP_004239186.1| PREDICTED: 3-oxoacyl-[acyl-carrier-protein] reductase 1, chloroplastic-like [Solanum lycopersicum]	3e-70	1614825_at
146	0.00284309	1608932_at	7.1601	7.05544	7.44836	6.41424	6.50791	6.34776	7.4324	7.01579	7.51791	1608932_at	7.2213	6.4233	7.32204	-0.798	0.100733	1.07232	0.575146	1608932_at	0.00284309	gb:CB982469	gi:30305675	CAB70006_IVaR_A08 Cabernet Sauvignon BerryPost-Veraison - CAB7 Vitis vinifera cDNA clone CAB70006_IVaR_A08 3'.	VIT_05s0062g01270	CD5OGT	Cyclo-DOPA 5-O-glucosyltransferase	5:20096289-20097990	ref|XP_003632059.1| PREDICTED: UDP-glycosyltransferase 92A1 [Vitis vinifera]	2e-118	ref|XP_003632059.1| PREDICTED: UDP-glycosyltransferase 92A1 [Vitis vinifera]	7e-118	ref|NP_196793.1| UDP-glycosyltransferase 92A1 [Arabidopsis thaliana]	4e-49	ref|NP_196793.1| UDP-glycosyltransferase 92A1 [Arabidopsis thaliana] sp|Q9LXV0.1|U92A1_ARATH RecName: Full=UDP-glycosyltransferase 92A1 emb|CAB88253.1| glucosyltransferase-like protein [Arabidopsis thaliana] gb|AED91826.1| UDP-glycosyltransferase 92A1 [Arabidopsis thaliana]	9e-49	ref|XP_002873585.1| UDP-glucoronosyl/UDP-glucosyl transferase family protein [Arabidopsis lyrata subsp. lyrata]	7e-51	ref|XP_002873585.1| UDP-glucoronosyl/UDP-glucosyl transferase family protein [Arabidopsis lyrata subsp. lyrata] gb|EFH49844.1| UDP-glucoronosyl/UDP-glucosyl transferase family protein [Arabidopsis lyrata subsp. lyrata]	7e-51	ref|XP_006367584.1| PREDICTED: UDP-glycosyltransferase 92A1-like [Solanum tuberosum]	3e-71	ref|XP_006367584.1| PREDICTED: UDP-glycosyltransferase 92A1-like [Solanum tuberosum]	2e-70	ref|XP_004240208.1| PREDICTED: UDP-glycosyltransferase 72B1-like [Solanum lycopersicum]	2e-70	ref|XP_004240208.1| PREDICTED: UDP-glycosyltransferase 72B1-like [Solanum lycopersicum]	2e-70	1608932_at
147	0.00480543	1615669_at	6.44573	6.48634	6.34381	5.4385	5.94936	5.49264	6.16829	5.95614	6.14956	1615669_at	6.42529	5.62684	6.09133	-0.798457	-0.333962	0.793355	0.574964	1615669_at	0.00480543	gb:BQ798569	gi:22013535	EST 738 Green Grape berries Lambda Zap IILibrary Vitis vinifera cDNA clone GB005F06 3'.	VIT_01s0011g01280	ZIP5	Zinc transporter ZIP5	1:1086726-1093073	ref|XP_002274548.1| PREDICTED: zinc transporter 5 isoform 1 [Vitis vinifera]	3e-49	ref|XP_002274548.1| PREDICTED: zinc transporter 5 isoform 1 [Vitis vinifera] emb|CAN83128.1| hypothetical protein VITISV_029536 [Vitis vinifera] gb|AFG19376.1| zinc transporter protein [Vitis vinifera]	7e-49	ref|NP_172022.1| zinc transporter 5 [Arabidopsis thaliana]	6e-31	ref|NP_172022.1| zinc transporter 5 [Arabidopsis thaliana] sp|O23039.1|ZIP5_ARATH RecName: Full=Zinc transporter 5; AltName: Full=ZRT/IRT-like protein 5; Flags: Precursor gb|AAL38432.1|AF369909_1 putative metal transporter ZIP5 [Arabidopsis thaliana] gb|AAB71447.1| Similar to Arabidopsis Fe(II) transport protein (gb|U27590) [Arabidopsis thaliana] gb|AAT46031.1| At1g05300 [Arabidopsis thaliana] db…	1e-30	ref|XP_002879377.1| hypothetical protein ARALYDRAFT_320968 [Arabidopsis lyrata subsp. lyrata]	3e-31	ref|XP_002879377.1| hypothetical protein ARALYDRAFT_320968 [Arabidopsis lyrata subsp. lyrata] gb|EFH55636.1| hypothetical protein ARALYDRAFT_320968 [Arabidopsis lyrata subsp. lyrata]	3e-31	ref|XP_006363198.1| PREDICTED: zinc transporter 5-like [Solanum tuberosum]	1e-34	ref|XP_006363198.1| PREDICTED: zinc transporter 5-like [Solanum tuberosum]	6e-34	ref|XP_004232649.1| PREDICTED: zinc transporter 3-like [Solanum lycopersicum]	6e-36	ref|XP_004232649.1| PREDICTED: zinc transporter 3-like [Solanum lycopersicum]	4e-35	1615669_at
148	0.000986721	1609414_at	9.07637	8.79748	9.11128	8.20429	8.07936	8.25918	9.20067	8.84212	9.21134	1609414_at	8.99504	8.18095	9.08471	-0.814099	0.0896683	1.06413	0.568764	1609414_at	0.000986721	gb:CB972963	gi:30296169	CAB30002_IIIa_Fa_E10 Cabernet SauvignonBerry Stage I - CAB3 Vitis vinifera cDNA clone CAB30002_IIIa_Fa_E105'.	VIT_16s0098g01280	rhodanese-like	Rhodanese domain-containing protein	16:21537646-21539881	ref|XP_002274646.1| PREDICTED: uncharacterized protein LOC100245212 [Vitis vinifera]	5e-133	ref|XP_002274646.1| PREDICTED: uncharacterized protein LOC100245212 [Vitis vinifera] emb|CBI23054.3| unnamed protein product [Vitis vinifera]	1e-132	ref|NP_567785.1| rhodanese-like domain-containing protein [Arabidopsis thaliana]	1e-90	gb|AAM62459.1| unknown [Arabidopsis thaliana]	2e-90	ref|XP_002867484.1| hypothetical protein ARALYDRAFT_492014 [Arabidopsis lyrata subsp. lyrata]	8e-91	ref|XP_002867484.1| hypothetical protein ARALYDRAFT_492014 [Arabidopsis lyrata subsp. lyrata] gb|EFH43743.1| hypothetical protein ARALYDRAFT_492014 [Arabidopsis lyrata subsp. lyrata]	9e-91	ref|XP_006367361.1| PREDICTED: rhodanese-like domain-containing protein 14, chloroplastic-like [Solanum tuberosum]	8e-98	ref|XP_006367361.1| PREDICTED: rhodanese-like domain-containing protein 14, chloroplastic-like [Solanum tuberosum]	5e-97	ref|XP_004240967.1| PREDICTED: rhodanese-like domain-containing protein 14, chloroplastic-like [Solanum lycopersicum]	1e-93	ref|XP_004240967.1| PREDICTED: rhodanese-like domain-containing protein 14, chloroplastic-like [Solanum lycopersicum]	1e-93	1609414_at
149	0.00145124	1619831_a_at	11.3138	11.002	11.077	10.2606	10.3577	10.3289	10.6829	10.5216	10.8932	1619831_a_at	11.1309	10.3157	10.6992	-0.815207	-0.431703	0.741386	0.568327	1619831_a_at	0.00145124	gb:BQ794924	gi:22009890	EST 3862 Veraison Grape berries Lambda ZapII Library Vitis vinifera cDNA clone TT284G03 3'.	VIT_04s0008g05010	Unknown protein	Unknown protein	4:4513055-4516401	ref|XP_002284962.1| PREDICTED: uncharacterized protein LOC100252479 [Vitis vinifera]	3e-165	ref|XP_002284962.1| PREDICTED: uncharacterized protein LOC100252479 [Vitis vinifera]	8e-165	ref|NP_567894.1| uncharacterized protein [Arabidopsis thaliana] ref|NP_974661.1| uncharacterized protein [Arabidopsis thaliana]	4e-133	emb|CAA22573.1| putative protein [Arabidopsis thaliana] emb|CAB79963.1| putative protein [Arabidopsis thaliana]	1e-133	ref|XP_002867243.1| hypothetical protein ARALYDRAFT_913203 [Arabidopsis lyrata subsp. lyrata]	9e-133	ref|XP_002867243.1| hypothetical protein ARALYDRAFT_913203 [Arabidopsis lyrata subsp. lyrata] gb|EFH43502.1| hypothetical protein ARALYDRAFT_913203 [Arabidopsis lyrata subsp. lyrata]	1e-132	ref|XP_006364278.1| PREDICTED: uncharacterized protein LOC102598357 [Solanum tuberosum]	2e-133	ref|XP_006364278.1| PREDICTED: uncharacterized protein LOC102598357 [Solanum tuberosum]	2e-133	ref|XP_004245192.1| PREDICTED: uncharacterized protein LOC101262737 [Solanum lycopersicum]	1e-133	ref|XP_004245192.1| PREDICTED: uncharacterized protein LOC101262737 [Solanum lycopersicum]	1e-133	1619831_a_at
150	0.00486897	1607061_at	6.11834	6.48229	6.33288	5.46006	5.48109	5.5423	6.02001	5.93459	6.45519	1607061_at	6.31117	5.49448	6.13659	-0.816688	-0.174577	0.886027	0.567744	1607061_at	0.00486897	gb:CF214698	gi:33409071	CGF1000819_F10 Vitis vinifera cv. cabernetsauvignon Stem - CAST Vitis vinifera cDNA clone CAST0006_IVF_F10 5'.	VIT_04s0023g01170	Unknown protein	Unknown protein	4:17584709-17588302	ref|XP_002273951.1| PREDICTED: uncharacterized protein LOC100251235 [Vitis vinifera]	3e-173	emb|CAN71193.1| hypothetical protein VITISV_043162 [Vitis vinifera]	2e-173	ref|NP_001185033.1| uncharacterized protein [Arabidopsis thaliana]	3e-95	ref|NP_001185033.1| uncharacterized protein [Arabidopsis thaliana] gb|AEE29832.1| uncharacterized protein AT1G19330 [Arabidopsis thaliana]	6e-95	ref|XP_002893042.1| hypothetical protein ARALYDRAFT_472155 [Arabidopsis lyrata subsp. lyrata]	3e-100	ref|XP_002893042.1| hypothetical protein ARALYDRAFT_472155 [Arabidopsis lyrata subsp. lyrata] gb|EFH69301.1| hypothetical protein ARALYDRAFT_472155 [Arabidopsis lyrata subsp. lyrata]	3e-100	ref|XP_006367295.1| PREDICTED: uncharacterized protein LOC102587819 [Solanum tuberosum]	7e-111	ref|XP_006367295.1| PREDICTED: uncharacterized protein LOC102587819 [Solanum tuberosum]	7e-111	ref|XP_004238223.1| PREDICTED: uncharacterized protein LOC101249354 [Solanum lycopersicum]	3e-110	ref|XP_004238223.1| PREDICTED: uncharacterized protein LOC101249354 [Solanum lycopersicum]	3e-110	1607061_at
151	0.00247188	1619746_at	3.78618	3.27826	3.33637	2.59565	2.65966	2.66882	2.99623	2.98531	3.05326	1619746_at	3.46694	2.64138	3.0116	-0.825558	-0.455336	0.72934	0.564264	1619746_at	0.00247188	gb:BQ792408	gi:22007374	EST 8863 Veraison Grape berries LambdaTriplEx2 Library Vitis vinifera cDNA clone CT006F08 3'.	VIT_01s0127g00050	SOUL heme-binding	SOUL heme-binding	1:7385836-7387210	ref|XP_002266261.1| PREDICTED: uncharacterized protein LOC100250014 [Vitis vinifera]	2e-31	ref|XP_002266261.1| PREDICTED: uncharacterized protein LOC100250014 [Vitis vinifera] emb|CBI28586.3| unnamed protein product [Vitis vinifera]	6e-31	ref|NP_173153.1| SOUL heme-binding protein [Arabidopsis thaliana]	0.56	gb|AAF26461.1|AC007323_2 T25K16.4 [Arabidopsis thaliana]	0.49	ref|XP_002890203.1| soul heme-binding family protein [Arabidopsis lyrata subsp. lyrata]	0.16	ref|XP_002890203.1| soul heme-binding family protein [Arabidopsis lyrata subsp. lyrata] gb|EFH66462.1| soul heme-binding family protein [Arabidopsis lyrata subsp. lyrata]	0.17	ref|XP_006344430.1| PREDICTED: heme-binding protein 2-like [Solanum tuberosum]	0.0001	ref|XP_006344430.1| PREDICTED: heme-binding protein 2-like [Solanum tuberosum]	0.0001	ref|XP_004236231.1| PREDICTED: heme-binding protein 2-like [Solanum lycopersicum]	6e-05	ref|XP_004236231.1| PREDICTED: heme-binding protein 2-like [Solanum lycopersicum]	6e-05	1619746_at
152	0.00244629	1620539_at	4.53559	4.10066	4.57943	3.7348	3.67897	3.32133	5.11028	4.56215	5.04322	1620539_at	4.40523	3.57837	4.90521	-0.826858	0.499988	1.4142	0.563756	1620539_at	0.00244629	gb:CF216000	gi:33410373	CAST0002_IVR_F12 Vitis vinifera cv.cabernet sauvignon Stem - CAST Vitis vinifera cDNA cloneCAST0002_IVR_F12 3'.	VIT_00s1677g00010	PRXR4	Peroxidase 64	Un:40128541-40130127	ref|XP_003635385.1| PREDICTED: peroxidase 64-like [Vitis vinifera]	2e-134	ref|XP_003635385.1| PREDICTED: peroxidase 64-like [Vitis vinifera]	6e-134	ref|NP_199033.1| peroxidase [Arabidopsis thaliana]	7e-89	ref|NP_199033.1| peroxidase [Arabidopsis thaliana] sp|Q43872.1|PER64_ARATH RecName: Full=Peroxidase 64; Short=Atperox P64; AltName: Full=ATP17a; AltName: Full=PRXR4; Flags: Precursor emb|CAA66960.1| peroxidase [Arabidopsis thaliana] emb|CAA67550.1| peroxidase [Arabidopsis thaliana] dbj|BAB08451.1| peroxidase [Arabidopsis thaliana] gb|AAL36318.1| putative peroxidase [Arabidopsis thaliana] gb|AAM20…	1e-88	ref|XP_002865562.1| peroxidase 64 [Arabidopsis lyrata subsp. lyrata]	5e-91	ref|XP_002865562.1| peroxidase 64 [Arabidopsis lyrata subsp. lyrata] gb|EFH41821.1| peroxidase 64 [Arabidopsis lyrata subsp. lyrata]	6e-91	ref|XP_006340946.1| PREDICTED: peroxidase 64-like [Solanum tuberosum]	5e-105	ref|XP_006340946.1| PREDICTED: peroxidase 64-like [Solanum tuberosum]	5e-105	ref|XP_004232515.1| PREDICTED: peroxidase 64-like [Solanum lycopersicum]	5e-103	ref|XP_004232515.1| PREDICTED: peroxidase 64-like [Solanum lycopersicum]	6e-103	1620539_at
153	0.00235178	1617712_at	7.43425	6.94656	7.49869	6.54574	6.35938	6.49233	7.86974	7.38437	7.92417	1617712_at	7.29317	6.46582	7.72609	-0.827352	0.432925	1.34997	0.563563	1617712_at	0.00235178	gb:CK138139.1	gi:38654565	VRJ135 Vitis riparia endodormant bud - VRJVitis riparia cDNA clone VRJ135 3'.	N\A	N\A	N\A	N\A	ref|XP_003634655.1| PREDICTED: S-locus-specific glycoprotein S13-like [Vitis vinifera]	2e-08	emb|CBI22493.3| unnamed protein product [Vitis vinifera]	1e-40	ref|NP_181888.1| chitinase family protein [Arabidopsis thaliana]	5.4	N/A	N/A	ref|XP_002887825.1| hypothetical protein ARALYDRAFT_895943 [Arabidopsis lyrata subsp. lyrata]	1.9	N/A	N/A	N/A	N/A	N/A	N/A	ref|XP_004246846.1| PREDICTED: uncharacterized protein LOC101268606 [Solanum lycopersicum]	7.5	ref|XP_004246846.1| PREDICTED: uncharacterized protein LOC101268606 [Solanum lycopersicum]	7.8	1617712_at
154	0.00244392	1621038_at	12.2706	12.4062	12.5175	11.6138	11.6278	11.4295	12.3598	12.0499	12.5958	1621038_at	12.3981	11.557	12.3352	-0.841083	-0.0629567	0.9573	0.558224	1621038_at	0.00244392	gb:CF372077	gi:34319323	CSECS048B01_FLOn0012 CabSau NormalisedFlower Stage 12 (FLOn0012) Vitis vinifera cDNA clone CSECS048B01 3'.	VIT_19s0014g00160	CAB140	LHCII type I CAB-1	19:150633-151462	ref|XP_002285646.1| PREDICTED: chlorophyll a-b binding protein 40, chloroplastic [Vitis vinifera]	3e-120	ref|XP_002285646.1| PREDICTED: chlorophyll a-b binding protein 40, chloroplastic [Vitis vinifera] emb|CAN73057.1| hypothetical protein VITISV_007597 [Vitis vinifera]	9e-120	ref|NP_565787.1| light-harvesting chlorophyll protein complex II subunit B1 [Arabidopsis thaliana]	3e-109	ref|NP_565787.1| light-harvesting chlorophyll protein complex II subunit B1 [Arabidopsis thaliana] gb|AAG41446.1|AF326864_1 putative photosystem II type I chlorophyll a/b binding protein [Arabidopsis thaliana] gb|AAK00369.1|AF339687_1 putative photosystem II type I chlorophyll a/b binding protein [Arabidopsis thaliana] emb|CAA45789.1| photosystem II type I chlorophyll a /b binding protein [Arabid…	5e-109	ref|XP_002879498.1| LHB1B1 [Arabidopsis lyrata subsp. lyrata]	5e-109	ref|XP_002879498.1| LHB1B1 [Arabidopsis lyrata subsp. lyrata] gb|EFH55757.1| LHB1B1 [Arabidopsis lyrata subsp. lyrata]	6e-109	ref|XP_006364025.1| PREDICTED: chlorophyll a-b binding protein 50, chloroplastic-like [Solanum tuberosum]	3e-117	gb|AAA80593.1| chlorophyll a/b binding protein [Solanum tuberosum]	1e-117	ref|XP_004233094.1| PREDICTED: chlorophyll a-b binding protein 1B, chloroplastic-like isoform 1 [Solanum lycopersicum] ref|XP_004233095.1| PREDICTED: chlorophyll a-b binding protein 1B, chloroplastic-like isoform 2 [Solanum lycopersicum] ref|XP_004233096.1| PREDICTED: chlorophyll a-b binding protein 1B, chloroplastic-like isoform 1 [Solanum lycopersicum] ref|XP_004233099.1| PREDICTED: chlorophyll…	2e-116	sp|P07369.1|CB2G_SOLLC RecName: Full=Chlorophyll a-b binding protein 3C, chloroplastic; AltName: Full=LHCII type I CAB-3C; Short=LHCP; Flags: Precursor prf||1204205G protein 3C,chlorophyll binding	2e-117	1621038_at
155	0.00520272	1607406_at	7.41978	7.3611	7.67089	6.53208	6.63759	6.67097	7.75205	7.16861	7.91149	1607406_at	7.48392	6.61355	7.61072	-0.870373	0.126798	1.09187	0.547005	1607406_at	0.00520272	gb:CF414450	gi:34415696	CSECS070A03_POSn0036 CabSau NormalisedBerry Postveraison Stage 36 (POSn0036) Vitis vinifera cDNA cloneCSECS070A03 3'.	VIT_08s0007g06200	rhodanese-like	Rhodanese domain-containing protein	8:20014162-20016405	ref|XP_002278312.1| PREDICTED: uncharacterized protein LOC100241760 [Vitis vinifera]	1e-62	ref|XP_002278312.1| PREDICTED: uncharacterized protein LOC100241760 [Vitis vinifera] emb|CBI30041.3| unnamed protein product [Vitis vinifera]	3e-62	ref|NP_565969.1| Rhodanese/Cell cycle control phosphatase superfamily protein [Arabidopsis thaliana]	3e-50	gb|AAK73974.1| At2g42220/T24P15.13 [Arabidopsis thaliana]	6e-50	ref|XP_002879974.1| hypothetical protein ARALYDRAFT_483311 [Arabidopsis lyrata subsp. lyrata]	2e-50	ref|XP_002879974.1| hypothetical protein ARALYDRAFT_483311 [Arabidopsis lyrata subsp. lyrata] gb|EFH56233.1| hypothetical protein ARALYDRAFT_483311 [Arabidopsis lyrata subsp. lyrata]	2e-50	ref|XP_006352135.1| PREDICTED: rhodanese-like domain-containing protein 9, chloroplastic-like [Solanum tuberosum]	6e-54	ref|XP_006352135.1| PREDICTED: rhodanese-like domain-containing protein 9, chloroplastic-like [Solanum tuberosum]	7e-54	ref|XP_004234761.1| PREDICTED: rhodanese-like domain-containing protein 9, chloroplastic-like [Solanum lycopersicum]	1e-52	ref|XP_004234761.1| PREDICTED: rhodanese-like domain-containing protein 9, chloroplastic-like [Solanum lycopersicum]	1e-52	1607406_at
156	0.00513212	1616407_at	9.9108	9.82546	10.2429	9.16391	9.05818	9.05552	9.98891	9.68613	10.3815	1616407_at	9.99306	9.09254	10.0188	-0.900524	0.025782	1.01803	0.535692	1616407_at	0.00513212	gb:CD715829	gi:32250010	VVB217D09_434925 An expressed sequence tagdatabase for abiotic stressed leaves of Vitis vinifera var. ChardonnayVitis vinifera cDNA clone VVB217D09 5.	VIT_09s0002g07500	hydrolase	Hydrolase, alpha/beta fold	9:7531420-7545784	ref|XP_002263706.1| PREDICTED: haloalkane dehalogenase [Vitis vinifera]	4e-108	ref|XP_002263706.1| PREDICTED: haloalkane dehalogenase [Vitis vinifera] emb|CBI36362.3| unnamed protein product [Vitis vinifera]	1e-107	ref|NP_001031176.1| putative hydrolase [Arabidopsis thaliana]	1e-87	ref|NP_001031176.1| putative hydrolase [Arabidopsis thaliana] gb|AEE32817.1| putative hydrolase [Arabidopsis thaliana]	3e-87	ref|XP_002894382.1| hydrolase, alpha/beta fold family protein [Arabidopsis lyrata subsp. lyrata]	4e-86	ref|XP_002894382.1| hydrolase, alpha/beta fold family protein [Arabidopsis lyrata subsp. lyrata] gb|EFH70641.1| hydrolase, alpha/beta fold family protein [Arabidopsis lyrata subsp. lyrata]	3e-85	ref|XP_006356226.1| PREDICTED: uncharacterized protein LOC102600388 [Solanum tuberosum]	5e-95	ref|XP_006356226.1| PREDICTED: uncharacterized protein LOC102600388 [Solanum tuberosum]	6e-95	ref|XP_004241692.1| PREDICTED: haloalkane dehalogenase 2-like [Solanum lycopersicum]	2e-94	ref|XP_004241692.1| PREDICTED: haloalkane dehalogenase 2-like [Solanum lycopersicum]	2e-94	1616407_at
157	0.00115494	1610983_at	7.58973	7.4167	7.73258	6.84587	6.50408	6.63639	7.65665	7.44057	7.90649	1610983_at	7.57967	6.66211	7.66791	-0.917558	0.088235	1.06307	0.529404	1610983_at	0.00115494	gb:CB970564	gi:30253013	CAB10003_Ia_Ra_F07 Cabernet SauvignonFlower Pre-bloom - CAB1 Vitis vinifera cDNA clone CAB10003_Ia_Ra_F073'.	N\A	N\A	N\A	N\A	ref|XP_002276618.2| PREDICTED: sulfotransferase 17-like [Vitis vinifera]	4e-111	ref|XP_002276618.2| PREDICTED: sulfotransferase 17-like [Vitis vinifera]	1e-110	ref|NP_190094.1| cytosolic sulfotransferase 6 [Arabidopsis thaliana]	8e-53	ref|NP_190094.1| cytosolic sulfotransferase 6 [Arabidopsis thaliana] sp|Q9M1V1.1|SOT6_ARATH RecName: Full=Cytosolic sulfotransferase 6; Short=AtSOT6; AltName: Full=sulfotransferase 3b; Short=AtST3b emb|CAB72146.1| sulfotransferase-like protein [Arabidopsis thaliana] gb|AAT70444.1| At3g45080 [Arabidopsis thaliana] gb|AAU45228.1| At3g45080 [Arabidopsis thaliana] gb|AEE77989.1| sulfotransferase 6 [A…	1e-52	ref|XP_002867572.1| predicted protein [Arabidopsis lyrata subsp. lyrata]	5e-51	ref|XP_002867572.1| predicted protein [Arabidopsis lyrata subsp. lyrata] gb|EFH43831.1| predicted protein [Arabidopsis lyrata subsp. lyrata]	5e-51	ref|XP_006339394.1| PREDICTED: cytosolic sulfotransferase 12-like [Solanum tuberosum]	5e-56	ref|XP_006339394.1| PREDICTED: cytosolic sulfotransferase 12-like [Solanum tuberosum]	5e-56	ref|XP_004247253.1| PREDICTED: cytosolic sulfotransferase 5-like [Solanum lycopersicum]	3e-55	ref|XP_004247253.1| PREDICTED: cytosolic sulfotransferase 5-like [Solanum lycopersicum]	4e-55	1610983_at
158	0.00326553	1616111_at	4.6335	4.91904	5.15718	3.83446	4.10794	3.98302	5.20708	4.73075	5.32071	1616111_at	4.90324	3.97514	5.08618	-0.928102	0.182937	1.13519	0.525549	1616111_at	0.00326553	gb:CD012364	gi:30329102	VVC012C10_394337 An expressed sequence tagdatabase for abiotic stressed berries of Vitis vinifera var.Chardonnay Vitis vinifera cDNA clone VVC012C10 3.	VIT_08s0056g01160	hydrolase	BDG1 (BODYGUARD1) hydrolase	8:1771030-1774497	ref|XP_002268452.1| PREDICTED: uncharacterized protein LOC100267301 [Vitis vinifera]	8e-163	emb|CBI31207.3| unnamed protein product [Vitis vinifera]	6e-163	ref|NP_197280.2| hydrolase, alpha/beta fold family protein [Arabidopsis thaliana]	5e-83	dbj|BAB09577.1| unnamed protein product [Arabidopsis thaliana]	2e-83	ref|XP_002873853.1| hydrolase, alpha/beta fold family protein [Arabidopsis lyrata subsp. lyrata]	3e-84	ref|XP_002873853.1| hydrolase, alpha/beta fold family protein [Arabidopsis lyrata subsp. lyrata] gb|EFH50112.1| hydrolase, alpha/beta fold family protein [Arabidopsis lyrata subsp. lyrata]	3e-84	ref|XP_006339204.1| PREDICTED: monoacylglycerol lipase abhd6-A-like [Solanum tuberosum]	5e-100	ref|XP_006339204.1| PREDICTED: monoacylglycerol lipase abhd6-A-like [Solanum tuberosum]	3e-99	ref|XP_004249369.1| PREDICTED: uncharacterized protein LOC101262576 [Solanum lycopersicum]	3e-104	ref|XP_004249369.1| PREDICTED: uncharacterized protein LOC101262576 [Solanum lycopersicum]	2e-103	1616111_at
159	0.0040251	1613509_at	5.91124	6.21554	5.97576	5.08931	4.74775	5.33253	5.68058	6.11401	6.04066	1613509_at	6.03418	5.05653	5.94508	-0.977649	-0.089098	0.94011	0.507806	1613509_at	0.0040251	gb:CF372708	gi:34319954	CSECS079D11_FLOn0012 CabSau NormalisedFlower Stage 12 (FLOn0012) Vitis vinifera cDNA clone CSECS079D11 3'.	VIT_02s0025g02410	plastocyanin-like	Plastocyanin domain-containing protein	2:2122091-2123011	ref|XP_002280885.1| PREDICTED: early nodulin-like protein 1 [Vitis vinifera]	1e-110	emb|CBI34572.3| unnamed protein product [Vitis vinifera]	1e-110	ref|NP_176645.3| early nodulin-like protein 8 [Arabidopsis thaliana]	3e-42	ref|NP_176645.3| early nodulin-like protein 8 [Arabidopsis thaliana] gb|AAS76697.1| At1g64640 [Arabidopsis thaliana] gb|AAS88787.1| At1g64640 [Arabidopsis thaliana] gb|AEE34268.1| early nodulin-like protein 8 [Arabidopsis thaliana]	6e-42	ref|XP_002886333.1| hypothetical protein ARALYDRAFT_474878 [Arabidopsis lyrata subsp. lyrata]	1e-43	ref|XP_002886333.1| hypothetical protein ARALYDRAFT_474878 [Arabidopsis lyrata subsp. lyrata] gb|EFH62592.1| hypothetical protein ARALYDRAFT_474878 [Arabidopsis lyrata subsp. lyrata]	1e-43	ref|XP_006359770.1| PREDICTED: early nodulin-like protein 3-like [Solanum tuberosum]	3e-54	ref|XP_006359770.1| PREDICTED: early nodulin-like protein 3-like [Solanum tuberosum]	3e-54	ref|XP_004245174.1| PREDICTED: early nodulin-like protein 1-like [Solanum lycopersicum]	2e-55	ref|XP_004245174.1| PREDICTED: early nodulin-like protein 1-like [Solanum lycopersicum]	1e-54	1613509_at
160	8.07774e-05	1612153_at	9.91387	9.91387	10.1454	8.98484	9.01785	9.0345	10.0928	9.91387	10.2571	1612153_at	9.99106	9.0124	10.0879	-0.978656	0.0968623	1.06945	0.507452	1612153_at	8.07774e-05	gb:CA817275	gi:26266212	CA12EI203IIIR_C12 Cabernet Sauvignon Leaf -CA12EI Vitis vinifera cDNA clone CA12EI203IIIR_C12 3'.	VIT_11s0016g05260	Unknown protein	Unknown protein	11:4602442-4606774	ref|XP_002285181.1| PREDICTED: uncharacterized protein LOC100254186 [Vitis vinifera]	6e-86	ref|XP_002285181.1| PREDICTED: uncharacterized protein LOC100254186 [Vitis vinifera] emb|CBI28194.3| unnamed protein product [Vitis vinifera]	2e-85	ref|NP_177789.2| superkiller protein 3-like protein [Arabidopsis thaliana]	8.2	N/A	N/A	ref|XP_002874741.1| hypothetical protein ARALYDRAFT_327329 [Arabidopsis lyrata subsp. lyrata]	9.5	N/A	N/A	ref|XP_006342037.1| PREDICTED: uncharacterized protein LOC102593744 [Solanum tuberosum]	7e-75	ref|XP_006342037.1| PREDICTED: uncharacterized protein LOC102593744 [Solanum tuberosum]	7e-75	ref|XP_004238349.1| PREDICTED: uncharacterized protein LOC101260226 [Solanum lycopersicum]	2e-75	ref|XP_004238349.1| PREDICTED: uncharacterized protein LOC101260226 [Solanum lycopersicum]	1e-74	1612153_at
161	0.00124037	1609721_at	8.90065	9.12449	9.41767	8.17614	8.19962	8.12245	9.295	9.01269	9.51849	1609721_at	9.1476	8.16607	9.27539	-0.981532	0.127792	1.09262	0.506442	1609721_at	0.00124037	gb:CA813771	gi:26262708	CA48LN07IIIR-C7 Cabernet Sauvignon Leaf -CA48LN Vitis vinifera cDNA clone CA48LN07IIIR-C7 3'.	VIT_17s0000g07800	Unknown protein	Unknown protein	17:8770935-8775610	ref|XP_002283569.1| PREDICTED: uncharacterized protein At5g50100, mitochondrial [Vitis vinifera]	4e-09	ref|XP_002283569.1| PREDICTED: uncharacterized protein At5g50100, mitochondrial [Vitis vinifera] emb|CBI15080.3| unnamed protein product [Vitis vinifera]	1e-08	ref|NP_568719.1| putative thiol-disulfide oxidoreductase DCC [Arabidopsis thaliana]	0.043	ref|NP_568719.1| putative thiol-disulfide oxidoreductase DCC [Arabidopsis thaliana] sp|Q8W485.1|Y5010_ARATH RecName: Full=Uncharacterized protein At5g50100, mitochondrial; Flags: Precursor gb|AAL32844.1| Unknown protein [Arabidopsis thaliana] gb|AAM10199.1| unknown protein [Arabidopsis thaliana] gb|AAM65004.1| unknown [Arabidopsis thaliana] gb|AED95896.1| putative thiol-disulfide oxidoreductase D…	0.084	ref|XP_002864035.1| hypothetical protein ARALYDRAFT_495066 [Arabidopsis lyrata subsp. lyrata]	0.027	ref|XP_002864035.1| hypothetical protein ARALYDRAFT_495066 [Arabidopsis lyrata subsp. lyrata] gb|EFH40294.1| hypothetical protein ARALYDRAFT_495066 [Arabidopsis lyrata subsp. lyrata]	0.028	ref|XP_006345024.1| PREDICTED: uncharacterized protein At5g50100, mitochondrial-like [Solanum tuberosum]	0.17	ref|XP_006345024.1| PREDICTED: uncharacterized protein At5g50100, mitochondrial-like [Solanum tuberosum]	1.1	ref|XP_004236136.1| PREDICTED: uncharacterized protein At5g50100, mitochondrial-like [Solanum lycopersicum]	0.74	ref|XP_004236136.1| PREDICTED: uncharacterized protein At5g50100, mitochondrial-like [Solanum lycopersicum]	0.77	1609721_at
162	0.00177577	1616876_at	7.6887	7.47208	7.81261	6.70595	6.65362	6.62277	7.4753	6.95909	7.0988	1616876_at	7.6578	6.66078	7.17773	-0.99702	-0.480069	0.716943	0.501034	1616876_at	0.00177577	gb:CF512794	gi:34544562	CAbud0004_IVF_E10 Vitis vinifera cv.cabernet sauvignon (Clone 8) Bud - CABUD Vitis vinifera cDNA cloneCAbud0004_IVF_E10 5'.	VIT_18s0072g00970	N\A	N\A	18:20396952-20422539	ref|XP_002267510.2| PREDICTED: protease Do-like 1, chloroplastic-like [Vitis vinifera]	5e-147	ref|XP_002267510.2| PREDICTED: protease Do-like 1, chloroplastic-like [Vitis vinifera] emb|CBI18180.3| unnamed protein product [Vitis vinifera]	2e-146	ref|NP_189431.2| DegP protease 1 [Arabidopsis thaliana]	4e-100	gb|AAC39436.1| DegP protease precursor [Arabidopsis thaliana]	4e-100	ref|XP_002877082.1| hypothetical protein ARALYDRAFT_484581 [Arabidopsis lyrata subsp. lyrata]	1e-101	ref|XP_002877082.1| hypothetical protein ARALYDRAFT_484581 [Arabidopsis lyrata subsp. lyrata] gb|EFH53341.1| hypothetical protein ARALYDRAFT_484581 [Arabidopsis lyrata subsp. lyrata]	1e-100	ref|XP_006338559.1| PREDICTED: protease Do-like 1, chloroplastic-like [Solanum tuberosum]	3e-100	ref|XP_006338559.1| PREDICTED: protease Do-like 1, chloroplastic-like [Solanum tuberosum]	3e-100	ref|XP_004232295.1| PREDICTED: protease Do-like 1, chloroplastic-like [Solanum lycopersicum]	3e-100	ref|XP_004232295.1| PREDICTED: protease Do-like 1, chloroplastic-like [Solanum lycopersicum]	3e-100	1616876_at
163	0.00376681	1617749_a_at	6.01684	5.74776	6.35644	5.08486	4.86945	4.9954	6.37331	5.86646	6.67003	1617749_a_at	6.04034	4.98324	6.30326	-1.0571	0.262921	1.19991	0.480596	1617749_a_at	0.00376681	gb:CF415050	gi:34416296	CSECS091F01_POSn0036 CabSau NormalisedBerry Postveraison Stage 36 (POSn0036) Vitis vinifera cDNA cloneCSECS091F01 3'.	VIT_13s0064g00440	SMT1	24-sterol C-methyltransferase	13:22063688-22069529	ref|XP_002276734.1| PREDICTED: cycloartenol-C-24-methyltransferase isoform 1 [Vitis vinifera] ref|XP_003633564.1| PREDICTED: cycloartenol-C-24-methyltransferase isoform 2 [Vitis vinifera]	6e-116	ref|XP_002276734.1| PREDICTED: cycloartenol-C-24-methyltransferase isoform 1 [Vitis vinifera] ref|XP_003633564.1| PREDICTED: cycloartenol-C-24-methyltransferase isoform 2 [Vitis vinifera]	2e-115	ref|NP_196875.1| cycloartenol-c-24-methyltransferase [Arabidopsis thaliana] ref|NP_001078579.1| cycloartenol-c-24-methyltransferase [Arabidopsis thaliana]	9e-96	gb|AAM53553.1|AF494289_1 cephalopod [Arabidopsis thaliana]	2e-95	ref|XP_002873624.1| cephalopod [Arabidopsis lyrata subsp. lyrata]	1e-96	ref|XP_002873624.1| cephalopod [Arabidopsis lyrata subsp. lyrata] gb|EFH49883.1| cephalopod [Arabidopsis lyrata subsp. lyrata]	9e-96	ref|XP_006345422.1| PREDICTED: cycloartenol-C-24-methyltransferase 1-like [Solanum tuberosum]	2e-86	ref|XP_006345422.1| PREDICTED: cycloartenol-C-24-methyltransferase 1-like [Solanum tuberosum]	2e-86	ref|XP_004229650.1| PREDICTED: cycloartenol-C-24-methyltransferase 1-like [Solanum lycopersicum]	4e-87	ref|XP_004229650.1| PREDICTED: cycloartenol-C-24-methyltransferase 1-like [Solanum lycopersicum]	4e-87	1617749_a_at
164	0.00243737	1615296_at	5.69676	5.85701	6.27145	4.72235	4.9666	4.96425	5.51642	5.78227	5.90029	1615296_at	5.94174	4.8844	5.73299	-1.05734	-0.208746	0.865289	0.480518	1615296_at	0.00243737	gb:CD009508	gi:30326246	VVB093A04_340535 An expressed sequence tagdatabase for abiotic stressed leaves of Vitis vinifera var. ChardonnayVitis vinifera cDNA clone VVB093A04 5.	VIT_10s0003g05770	SDR	Short-chain dehydrogenase/reductase (SDR)	10:10897807-10903122	ref|XP_002269427.2| PREDICTED: uncharacterized oxidoreductase C663.09c-like [Vitis vinifera]	2e-27	ref|XP_002269427.2| PREDICTED: uncharacterized oxidoreductase C663.09c-like [Vitis vinifera] emb|CBI31093.3| unnamed protein product [Vitis vinifera]	4e-27	ref|NP_193808.2| Rossmann-fold NAD(P)-binding domain-containing protein [Arabidopsis thaliana]	1e-24	emb|CAB45842.1| cell-cell signaling protein csgA-like [Arabidopsis thaliana] emb|CAB79076.1| cell-cell signaling protein csgA-like [Arabidopsis thaliana]	5e-25	ref|XP_002869927.1| short-chain dehydrogenase/reductase family protein [Arabidopsis lyrata subsp. lyrata]	4e-25	gb|ABS19710.1| short-chain dehydrogenase/reductase family protei [Arabidopsis lyrata subsp. petraea] gb|ABS19711.1| short-chain dehydrogenase/reductase family protei [Arabidopsis lyrata subsp. petraea] gb|ABS19712.1| short-chain dehydrogenase/reductase family protei [Arabidopsis lyrata subsp. petraea] gb|ABS19713.1| short-chain dehydrogenase/reductase family protei [Arabidopsis lyrata subsp. petr…	4e-26	ref|XP_006367004.1| PREDICTED: uncharacterized oxidoreductase C663.09c-like [Solanum tuberosum]	6e-24	ref|XP_006367004.1| PREDICTED: uncharacterized oxidoreductase C663.09c-like [Solanum tuberosum]	4e-23	ref|XP_004231563.1| PREDICTED: uncharacterized oxidoreductase C663.09c-like [Solanum lycopersicum]	1e-23	ref|XP_004231563.1| PREDICTED: uncharacterized oxidoreductase C663.09c-like [Solanum lycopersicum]	1e-22	1615296_at
165	0.00367144	1609574_at	8.06648	8.33378	8.07728	7.16479	7.00708	7.09563	8.07265	7.53678	8.28493	1609574_at	8.15918	7.08916	7.96479	-1.07002	-0.19439	0.873943	0.476314	1609574_at	0.00367144	gb:CF212064	gi:33406437	CGF1000661_E07 Vitis vinifera cv. cabernetsauvignon Stem - CAST Vitis vinifera cDNA clone CAST0004_IIF_E07 5'.	VIT_04s0023g01170	Unknown protein	Unknown protein	4:17584709-17588302	ref|XP_002273951.1| PREDICTED: uncharacterized protein LOC100251235 [Vitis vinifera]	8e-50	emb|CAN71193.1| hypothetical protein VITISV_043162 [Vitis vinifera]	4e-50	ref|NP_001185033.1| uncharacterized protein [Arabidopsis thaliana]	4e-35	ref|NP_001185033.1| uncharacterized protein [Arabidopsis thaliana] gb|AEE29832.1| uncharacterized protein AT1G19330 [Arabidopsis thaliana]	7e-35	ref|XP_002893042.1| hypothetical protein ARALYDRAFT_472155 [Arabidopsis lyrata subsp. lyrata]	6e-34	ref|XP_002893042.1| hypothetical protein ARALYDRAFT_472155 [Arabidopsis lyrata subsp. lyrata] gb|EFH69301.1| hypothetical protein ARALYDRAFT_472155 [Arabidopsis lyrata subsp. lyrata]	6e-34	ref|XP_006367295.1| PREDICTED: uncharacterized protein LOC102587819 [Solanum tuberosum]	7e-38	ref|XP_006367295.1| PREDICTED: uncharacterized protein LOC102587819 [Solanum tuberosum]	5e-37	ref|XP_004238223.1| PREDICTED: uncharacterized protein LOC101249354 [Solanum lycopersicum]	2e-36	ref|XP_004238223.1| PREDICTED: uncharacterized protein LOC101249354 [Solanum lycopersicum]	3e-36	1609574_at
166	0.00117658	1614668_at	5.2419	5.11439	5.17387	3.98722	3.8938	4.26908	4.79333	4.72212	5.24775	1614668_at	5.17672	4.05004	4.92107	-1.12668	-0.255654	0.837607	0.457967	1614668_at	0.00117658	gb:CF373733	gi:34320979	CSECS090H04_FLOn0012 CabSau NormalisedFlower Stage 12 (FLOn0012) Vitis vinifera cDNA clone CSECS090H04 3'.	VIT_00s1847g00010	Adenine phosphoribosyltransferase	Adenine phosphoribosyltransferase	Un:40567497-40570088	ref|XP_002268529.2| PREDICTED: adenine phosphoribosyltransferase 1 [Vitis vinifera]	5e-42	ref|XP_002268529.2| PREDICTED: adenine phosphoribosyltransferase 1 [Vitis vinifera]	1e-41	ref|NP_192981.1| adenine phosphoribosyl transferase 4 [Arabidopsis thaliana]	1e-33	ref|NP_192981.1| adenine phosphoribosyl transferase 4 [Arabidopsis thaliana] emb|CAB41714.1| putative adenine phosphoribosyltransferase [Arabidopsis thaliana] emb|CAB78287.1| putative adenine phosphoribosyltransferase [Arabidopsis thaliana] gb|AAM91623.1| putative adenine phosphoribosyltransferase [Arabidopsis thaliana] gb|AEE83133.1| adenine phosphoribosyl transferase 4 [Arabidopsis thaliana]	2e-33	ref|XP_002867761.1| hypothetical protein ARALYDRAFT_492612 [Arabidopsis lyrata subsp. lyrata]	6e-33	ref|XP_002867761.1| hypothetical protein ARALYDRAFT_492612 [Arabidopsis lyrata subsp. lyrata] gb|EFH44020.1| hypothetical protein ARALYDRAFT_492612 [Arabidopsis lyrata subsp. lyrata]	7e-33	ref|XP_006355483.1| PREDICTED: adenine phosphoribosyltransferase 1, chloroplastic-like [Solanum tuberosum]	1e-33	ref|XP_006355483.1| PREDICTED: adenine phosphoribosyltransferase 1, chloroplastic-like [Solanum tuberosum]	8e-33	ref|XP_004245742.1| PREDICTED: adenine phosphoribosyltransferase 1, chloroplastic-like [Solanum lycopersicum]	1e-33	ref|XP_004245742.1| PREDICTED: adenine phosphoribosyltransferase 1, chloroplastic-like [Solanum lycopersicum]	6e-33	1614668_at
167	0.000971781	1613834_at	8.14355	7.95738	8.2961	6.88345	7.02729	7.00892	7.80429	8.18033	8.4839	1613834_at	8.13235	6.97322	8.15617	-1.15912	0.023826	1.01665	0.447784	1613834_at	0.000971781	gb:BQ797196	gi:22012162	EST 6134 Ripening Grape berries Lambda ZapII Library Vitis vinifera cDNA clone RT063A05 3'.	VIT_13s0064g00460	Unknown protein	Unknown protein	13:22075603-22078576	ref|XP_002276894.1| PREDICTED: uncharacterized protein LOC100258445 [Vitis vinifera]	6e-163	ref|XP_002276894.1| PREDICTED: uncharacterized protein LOC100258445 [Vitis vinifera]	2e-162	ref|NP_974254.1| germination-related protein [Arabidopsis thaliana]	6e-113	ref|NP_974254.1| germination-related protein [Arabidopsis thaliana] gb|AAG50831.1|AC074395_5 unknown protein, 5' partial [Arabidopsis thaliana] gb|AEE74633.1| uncharacterized protein AT3G08030 [Arabidopsis thaliana]	1e-112	ref|XP_002882567.1| hypothetical protein ARALYDRAFT_478145 [Arabidopsis lyrata subsp. lyrata]	2e-115	ref|XP_002882567.1| hypothetical protein ARALYDRAFT_478145 [Arabidopsis lyrata subsp. lyrata] gb|EFH58826.1| hypothetical protein ARALYDRAFT_478145 [Arabidopsis lyrata subsp. lyrata]	2e-115	ref|XP_006345424.1| PREDICTED: uncharacterized protein LOC102582371 [Solanum tuberosum]	9e-134	ref|XP_006345424.1| PREDICTED: uncharacterized protein LOC102582371 [Solanum tuberosum]	6e-133	ref|XP_004229648.1| PREDICTED: uncharacterized protein LOC101251618 isoform 2 [Solanum lycopersicum]	2e-133	ref|XP_004229648.1| PREDICTED: uncharacterized protein LOC101251618 isoform 2 [Solanum lycopersicum]	1e-132	1613834_at
168	0.000220397	1619401_at	9.32373	9.09623	9.60843	8.24487	8.10517	8.1643	9.11578	9.18085	9.28976	1619401_at	9.3428	8.17145	9.19546	-1.17135	-0.147333	0.902918	0.444006	1619401_at	0.000220397	gb:CF373107	gi:34320353	CSECS083H07_FLOn0012 CabSau NormalisedFlower Stage 12 (FLOn0012) Vitis vinifera cDNA clone CSECS083H07 3'.	VIT_15s0046g01360	No hit	No hit	15:18367276-18368467	ref|XP_002280494.1| PREDICTED: arabinogalactan peptide 20 [Vitis vinifera]	5e-26	ref|XP_002280494.1| PREDICTED: arabinogalactan peptide 20 [Vitis vinifera] emb|CAN61749.1| hypothetical protein VITISV_014579 [Vitis vinifera] emb|CBI40475.3| unnamed protein product [Vitis vinifera]	1e-25	ref|NP_566070.3| arabinogalactan protein 16 [Arabidopsis thaliana]	1e-13	ref|NP_566070.3| arabinogalactan protein 16 [Arabidopsis thaliana] sp|O82337.1|AGP16_ARATH RecName: Full=Arabinogalactan peptide 16; Short=AG-peptide 16; Flags: Precursor gb|AAG24284.1|AF195897_1 arabinogalactan protein [Arabidopsis thaliana] gb|AAK95262.1|AF410276_1 At2g46330/F11C10.2 [Arabidopsis thaliana] gb|AAD23036.1| expressed protein [Arabidopsis thaliana] gb|AAM15047.1| expressed protein …	2e-13	ref|XP_002882058.1| hypothetical protein ARALYDRAFT_483786 [Arabidopsis lyrata subsp. lyrata]	1e-13	ref|XP_002882058.1| hypothetical protein ARALYDRAFT_483786 [Arabidopsis lyrata subsp. lyrata] gb|EFH58317.1| hypothetical protein ARALYDRAFT_483786 [Arabidopsis lyrata subsp. lyrata]	1e-13	ref|XP_006358644.1| PREDICTED: arabinogalactan peptide 20-like [Solanum tuberosum]	8e-14	ref|XP_006358644.1| PREDICTED: arabinogalactan peptide 20-like [Solanum tuberosum]	9e-14	ref|XP_004248073.1| PREDICTED: arabinogalactan peptide 20-like [Solanum lycopersicum]	1e-14	ref|XP_004248073.1| PREDICTED: arabinogalactan peptide 20-like [Solanum lycopersicum]	1e-14	1619401_at
169	0.00152089	1622623_at	6.14919	6.62447	6.19155	5.11091	5.13794	5.13688	5.82398	5.7807	6.28023	1622623_at	6.32174	5.12858	5.96164	-1.19316	-0.360097	0.779112	0.437344	1622623_at	0.00152089	gb:CF514619	gi:34546387	CAbud0005_IIF_G07 Vitis vinifera cv.cabernet sauvignon (Clone 8) Bud - CABUD Vitis vinifera cDNA cloneCAbud0005_IIF_G07 5'.	VIT_13s0067g00110	CYP714A1	CYP72A1	13:98017-101750	ref|XP_002266768.1| PREDICTED: cytochrome P450 734A1 [Vitis vinifera]	0.0	ref|XP_002266768.1| PREDICTED: cytochrome P450 734A1 [Vitis vinifera] emb|CBI25521.3| unnamed protein product [Vitis vinifera]	0.0	ref|NP_568463.1| cytochrome P450, family 714, subfamily A, polypeptide 1 [Arabidopsis thaliana]	4e-129	ref|NP_568463.1| cytochrome P450, family 714, subfamily A, polypeptide 1 [Arabidopsis thaliana] sp|Q93Z79.1|C14A1_ARATH RecName: Full=Cytochrome P450 714A1; AltName: Full=EUI-like P450 A1 gb|AAL24168.1| AT5g24910/F6A4_120 [Arabidopsis thaliana] gb|AAO11603.1| At5g24910/F6A4_120 [Arabidopsis thaliana] gb|AED93377.1| cytochrome P450, family 714, subfamily A, polypeptide 1 [Arabidopsis thaliana]	8e-129	ref|XP_002882888.1| CYP72A15 [Arabidopsis lyrata subsp. lyrata]	9e-69	ref|XP_002882888.1| CYP72A15 [Arabidopsis lyrata subsp. lyrata] gb|EFH59147.1| CYP72A15 [Arabidopsis lyrata subsp. lyrata]	9e-68	ref|XP_006358163.1| PREDICTED: cytochrome P450 714A1-like [Solanum tuberosum]	5e-148	ref|XP_006358163.1| PREDICTED: cytochrome P450 714A1-like [Solanum tuberosum]	5e-148	ref|XP_004235212.1| PREDICTED: cytokinin hydroxylase-like [Solanum lycopersicum]	5e-142	ref|XP_004235212.1| PREDICTED: cytokinin hydroxylase-like [Solanum lycopersicum]	5e-142	1622623_at
170	0.00426035	1622365_at	5.07709	4.74651	4.48153	3.82499	3.19921	3.66628	4.39955	4.1866	4.47762	1622365_at	4.76838	3.56349	4.35459	-1.20488	-0.413783	0.750652	0.433804	1622365_at	0.00426035	gb:CA810162	gi:26259099	CA22LI04IF-C7 Cabernet Sauvignon Leaf -CA22LI Vitis vinifera cDNA clone CA22LI04IF-C7 5'.	VIT_03s0038g00740	GC1	GC1 (GIANT chloroplast 1)	3:624648-632238	ref|XP_002268617.1| PREDICTED: epimerase family protein slr1223 [Vitis vinifera]	2e-45	ref|XP_002268617.1| PREDICTED: epimerase family protein slr1223 [Vitis vinifera] emb|CBI37984.3| unnamed protein product [Vitis vinifera]	5e-45	ref|NP_565505.1| plastid-targeted protein SulA [Arabidopsis thaliana]	1e-09	ref|NP_565505.1| plastid-targeted protein SulA [Arabidopsis thaliana] gb|AAG40052.1|AF324701_1 At2g21280 [Arabidopsis thaliana] gb|AAG41477.1|AF326895_1 unknown protein [Arabidopsis thaliana] gb|AAK00395.1|AF339713_1 unknown protein [Arabidopsis thaliana] gb|AAD23676.2| expressed protein [Arabidopsis thaliana] gb|AAN31897.1| unknown protein [Arabidopsis thaliana] emb|CAD56855.1| SulA protein [Ara…	2e-09	ref|XP_002880372.1| hypothetical protein ARALYDRAFT_900542 [Arabidopsis lyrata subsp. lyrata]	3e-10	ref|XP_002880372.1| hypothetical protein ARALYDRAFT_900542 [Arabidopsis lyrata subsp. lyrata] gb|EFH56631.1| hypothetical protein ARALYDRAFT_900542 [Arabidopsis lyrata subsp. lyrata]	3e-09	ref|XP_006366842.1| PREDICTED: epimerase family protein SDR39U1-like [Solanum tuberosum]	1e-14	ref|XP_006366842.1| PREDICTED: epimerase family protein SDR39U1-like [Solanum tuberosum]	1e-14	ref|XP_004247861.1| PREDICTED: epimerase family protein slr1223-like [Solanum lycopersicum]	4e-14	ref|XP_004247861.1| PREDICTED: epimerase family protein slr1223-like [Solanum lycopersicum]	4e-14	1622365_at
171	5.94683e-05	1609870_at	8.86227	8.82289	8.80025	7.54037	7.57669	7.61484	8.43745	8.35312	8.7734	1609870_at	8.82847	7.5773	8.52132	-1.25117	-0.307144	0.80824	0.420107	1609870_at	5.94683e-05	gb:CB977378	gi:30300584	CAB40003_Ia_Ra_H04 Cabernet Sauvignon Berry- CAB4 Vitis vinifera cDNA clone CAB40003_Ia_Ra_H04 3'.	VIT_15s0021g00220	ABCC15	ABC transporter C member 15	15:9661832-9670046	ref|XP_002265346.2| PREDICTED: ABC transporter C family member 9-like [Vitis vinifera]	3e-26	ref|XP_002265346.2| PREDICTED: ABC transporter C family member 9-like [Vitis vinifera]	8e-26	ref|NP_191656.2| putative ABC transporter C-15 [Arabidopsis thaliana]	2e-16	ref|NP_191656.2| putative ABC transporter C-15 [Arabidopsis thaliana] sp|Q7FB56.2|AB15C_ARATH RecName: Full=Putative ABC transporter C family member 15; Short=ABC transporter ABCC.15; Short=AtABCC15; AltName: Full=ATP-energized glutathione S-conjugate pump 15; AltName: Full=Glutathione S-conjugate-transporting ATPase 15; AltName: Full=Putative multidrug resistance-associated protein 15 gb|AEE8013…	4e-16	ref|XP_002878319.1| ATMRP9 [Arabidopsis lyrata subsp. lyrata]	3e-16	ref|XP_002878319.1| ATMRP9 [Arabidopsis lyrata subsp. lyrata] gb|EFH54578.1| ATMRP9 [Arabidopsis lyrata subsp. lyrata]	3e-16	ref|XP_006341341.1| PREDICTED: ABC transporter C family member 9-like [Solanum tuberosum]	1e-19	ref|XP_006341341.1| PREDICTED: ABC transporter C family member 9-like [Solanum tuberosum]	9e-19	ref|XP_004248540.1| PREDICTED: ABC transporter C family member 9-like [Solanum lycopersicum]	2e-15	ref|XP_004248540.1| PREDICTED: ABC transporter C family member 9-like [Solanum lycopersicum]	2e-15	1609870_at
172	0.000944686	1617739_at	8.23976	7.53927	8.41947	6.99732	6.80178	6.59814	8.4945	8.50308	8.71869	1617739_at	8.06617	6.79908	8.57209	-1.26709	0.505923	1.42003	0.415498	1617739_at	0.000944686	gb:CB976948	gi:30300154	CAB40003_IIIa_Ra_G10 Cabernet SauvignonBerry - CAB4 Vitis vinifera cDNA clone CAB40003_IIIa_Ra_G10 3'.	VIT_08s0007g00810	RLK	Lectin receptor kinase 7	8:14993216-14995258	ref|XP_003632669.1| PREDICTED: L-type lectin-domain containing receptor kinase IV.2-like [Vitis vinifera]	3.7	emb|CAN71221.1| hypothetical protein VITISV_043564 [Vitis vinifera]	4.3	ref|NP_195485.1| VQ motif-containing protein [Arabidopsis thaliana]	4.0	gb|AAM63239.1| unknown [Arabidopsis thaliana]	4.5	ref|XP_002868969.1| VQ motif-containing protein [Arabidopsis lyrata subsp. lyrata]	0.34	ref|XP_002868969.1| VQ motif-containing protein [Arabidopsis lyrata subsp. lyrata] gb|EFH45228.1| VQ motif-containing protein [Arabidopsis lyrata subsp. lyrata]	2.2	ref|XP_006359984.1| PREDICTED: probable LRR receptor-like serine/threonine-protein kinase At1g06840-like isoform X1 [Solanum tuberosum] ref|XP_006359985.1| PREDICTED: probable LRR receptor-like serine/threonine-protein kinase At1g06840-like isoform X2 [Solanum tuberosum] ref|XP_006359986.1| PREDICTED: probable LRR receptor-like serine/threonine-protein kinase At1g06840-like isoform X3 [Solanum tu…	1.3	ref|XP_006359984.1| PREDICTED: probable LRR receptor-like serine/threonine-protein kinase At1g06840-like isoform X1 [Solanum tuberosum] ref|XP_006359985.1| PREDICTED: probable LRR receptor-like serine/threonine-protein kinase At1g06840-like isoform X2 [Solanum tuberosum] ref|XP_006359986.1| PREDICTED: probable LRR receptor-like serine/threonine-protein kinase At1g06840-like isoform X3 [Solanum tu…	1.4	ref|XP_004247008.1| PREDICTED: probable LRR receptor-like serine/threonine-protein kinase At1g06840-like [Solanum lycopersicum]	1.1	ref|XP_004247008.1| PREDICTED: probable LRR receptor-like serine/threonine-protein kinase At1g06840-like [Solanum lycopersicum]	1.2	1617739_at
173	0.00219033	1619383_s_at	7.20716	6.86969	7.54176	5.98273	5.82296	5.89023	6.81809	6.83267	7.38223	1619383_s_at	7.2062	5.89864	7.011	-1.30756	-0.195202	0.87345	0.404004	1619383_s_at	0.00219033	gb:BQ794831	gi:22009797	EST 3769 Veraison Grape berries Lambda ZapII Library Vitis vinifera cDNA clone TB000A23 3'.	VIT_07s0031g02480	BGAL10	Beta-galactosidase	7:18628733-18651398	ref|XP_003632537.1| PREDICTED: beta-galactosidase 3-like [Vitis vinifera]	1e-54	ref|XP_003632537.1| PREDICTED: beta-galactosidase 3-like [Vitis vinifera] emb|CBI21600.3| unnamed protein product [Vitis vinifera]	4e-54	ref|NP_568001.1| beta-galactosidase 3 [Arabidopsis thaliana]	1e-17	dbj|BAD95183.1| beta-galactosidase like protein [Arabidopsis thaliana]	2e-17	ref|XP_002867020.1| hypothetical protein ARALYDRAFT_491000 [Arabidopsis lyrata subsp. lyrata]	1e-17	ref|XP_002867020.1| hypothetical protein ARALYDRAFT_491000 [Arabidopsis lyrata subsp. lyrata] gb|EFH43279.1| hypothetical protein ARALYDRAFT_491000 [Arabidopsis lyrata subsp. lyrata]	1e-17	ref|XP_006351534.1| PREDICTED: beta-galactosidase 3-like [Solanum tuberosum]	4e-28	ref|XP_006351534.1| PREDICTED: beta-galactosidase 3-like [Solanum tuberosum]	4e-28	ref|NP_001234307.1| beta-galactosidase, chloroplastic precursor [Solanum lycopersicum]	2e-27	ref|NP_001234307.1| beta-galactosidase, chloroplastic precursor [Solanum lycopersicum] gb|AAF70823.1|AF154422_1 beta-galactosidase [Solanum lycopersicum]	2e-27	1619383_s_at
174	0.0008769	1620840_at	9.729	9.67986	10.1604	8.51396	8.24805	8.74097	9.48096	9.63388	9.87768	1620840_at	9.85642	8.50099	9.66417	-1.35542	-0.192244	0.875243	0.39082	1620840_at	0.0008769	gb:CB968965	gi:30251232	CAB10001_IIIa_Ra_H06 Cabernet SauvignonFlower Pre-bloom - CAB1 Vitis vinifera cDNA clone CAB10001_IIIa_Ra_H063'.	VIT_14s0108g01020	EXPA1	Alpha-expansin 1 precursor	14:29649238-29650647	ref|XP_002283741.1| PREDICTED: expansin-A1 [Vitis vinifera]	5e-75	ref|XP_002283741.1| PREDICTED: expansin-A1 [Vitis vinifera] emb|CAN78812.1| hypothetical protein VITISV_012111 [Vitis vinifera] emb|CBI22238.3| unnamed protein product [Vitis vinifera]	1e-74	ref|NP_173999.1| expansin A10 [Arabidopsis thaliana]	5e-64	gb|AAM62474.1| alpha-expansin 10 precursor (At-EXP10) (AtEx10) (Ath-ExpAlpha-1.1) [Arabidopsis thaliana]	9e-64	ref|XP_002893383.1| alpha-expansin 10 precursor [Arabidopsis lyrata subsp. lyrata]	5e-63	ref|XP_002893383.1| alpha-expansin 10 precursor [Arabidopsis lyrata subsp. lyrata] gb|EFH69642.1| alpha-expansin 10 precursor [Arabidopsis lyrata subsp. lyrata]	5e-63	ref|XP_006338442.1| PREDICTED: expansin-A10-like [Solanum tuberosum]	3e-65	ref|XP_006338442.1| PREDICTED: expansin-A10-like [Solanum tuberosum]	3e-65	ref|NP_001234085.1| expansin precursor [Solanum lycopersicum]	4e-65	ref|NP_001234085.1| expansin precursor [Solanum lycopersicum] gb|AAD13633.1| expansin precursor [Solanum lycopersicum]	4e-65	1620840_at
175	0.00296155	1616000_at	6.13492	6.48575	6.51922	5.06236	4.63895	5.20224	6.1337	6.14903	6.93341	1616000_at	6.37996	4.96785	6.40538	-1.41211	0.025417	1.01777	0.375761	1616000_at	0.00296155	gb:CF215116	gi:33409489	CAST0001_IIIR_G09 Vitis vinifera cv.cabernet sauvignon Stem - CAST Vitis vinifera cDNA cloneCAST0001_IIIR_G09 3'.	VIT_10s0003g03430	No hit	No hit	10:5673056-5675266	ref|XP_002270152.2| PREDICTED: uncharacterized protein LOC100257299 [Vitis vinifera]	3e-76	emb|CBI30884.3| unnamed protein product [Vitis vinifera]	4e-76	ref|NP_172145.1| pentatricopeptide repeat-containing protein [Arabidopsis thaliana]	2.7	N/A	N/A	ref|XP_002873500.1| predicted protein [Arabidopsis lyrata subsp. lyrata]	0.78	ref|XP_002873500.1| predicted protein [Arabidopsis lyrata subsp. lyrata] gb|EFH49759.1| predicted protein [Arabidopsis lyrata subsp. lyrata]	0.82	ref|XP_006342870.1| PREDICTED: receptor-like protein kinase-like [Solanum tuberosum]	0.74	ref|XP_006342870.1| PREDICTED: receptor-like protein kinase-like [Solanum tuberosum]	5.0	ref|NP_001234518.1| ethylene signaling protein [Solanum lycopersicum]	1.3	ref|NP_001234518.1| ethylene signaling protein [Solanum lycopersicum] gb|AAS67011.2| ethylene signaling protein [Solanum lycopersicum]	8.1	1616000_at
176	0.00297877	1619629_at	11.7518	11.9885	12.2939	10.5279	10.7354	10.4923	11.8489	11.4715	12.4219	1619629_at	12.0114	10.5852	11.9141	-1.42616	-0.0972767	0.934796	0.37212	1619629_at	0.00297877	gb:CB340944	gi:28961874	CA23EI01IIIR_A03 Cabernet Sauvignon Leaf -CA23EI Vitis vinifera cDNA clone CA23EI01IIIR_A03 3'.	VIT_00s0181g00200	LHCB3*1	LHCB3 (light-harvesting chlorophyll binding protein 3)	Un:7885106-7886115	ref|XP_002274150.2| PREDICTED: chlorophyll a-b binding protein 13, chloroplastic-like [Vitis vinifera]	4e-112	ref|XP_002274150.2| PREDICTED: chlorophyll a-b binding protein 13, chloroplastic-like [Vitis vinifera] emb|CAN77327.1| hypothetical protein VITISV_001096 [Vitis vinifera]	1e-111	ref|NP_200238.1| light-harvesting chlorophyll B-binding protein 3 [Arabidopsis thaliana]	3e-106	dbj|BAH56768.1| AT5G54270 [Arabidopsis thaliana]	9e-107	ref|XP_002864323.1| light-harvesting chlorophyll binding protein 3 [Arabidopsis lyrata subsp. lyrata]	3e-106	ref|XP_002864323.1| light-harvesting chlorophyll binding protein 3 [Arabidopsis lyrata subsp. lyrata] gb|EFH40582.1| light-harvesting chlorophyll binding protein 3 [Arabidopsis lyrata subsp. lyrata]	3e-106	ref|XP_006360126.1| PREDICTED: chlorophyll a-b binding protein 13, chloroplastic-like [Solanum tuberosum]	3e-108	ref|XP_006360126.1| PREDICTED: chlorophyll a-b binding protein 13, chloroplastic-like [Solanum tuberosum]	3e-108	ref|XP_004244187.1| PREDICTED: chlorophyll a-b binding protein 13, chloroplastic-like [Solanum lycopersicum]	2e-108	ref|XP_004244187.1| PREDICTED: chlorophyll a-b binding protein 13, chloroplastic-like [Solanum lycopersicum]	2e-108	1619629_at
177	0.00413113	1617775_at	9.21997	9.46065	9.39428	7.90529	8.00424	7.7464	8.522	8.0447	9.10039	1617775_at	9.3583	7.88531	8.55569	-1.47299	-0.802607	0.573312	0.360234	1617775_at	0.00413113	gb:CF568934	gi:34995017	FAMU_USDA_FP_00156 Vitis shuttleworthii L.,grape Vitis shuttleworthii cDNA 5'.	VIT_12s0035g02080	Unknown protein	Unknown protein	12:22404090-22405930	ref|XP_002272474.1| PREDICTED: uncharacterized protein LOC100265982 [Vitis vinifera]	4e-163	ref|XP_002272474.1| PREDICTED: uncharacterized protein LOC100265982 [Vitis vinifera]	1e-162	ref|NP_199791.2| lipid-binding START domain-containing protein [Arabidopsis thaliana]	2e-122	gb|AAO42152.1| unknown protein [Arabidopsis thaliana]	4e-122	ref|XP_002865758.1| hypothetical protein ARALYDRAFT_495039 [Arabidopsis lyrata subsp. lyrata]	3e-112	ref|XP_002865758.1| hypothetical protein ARALYDRAFT_495039 [Arabidopsis lyrata subsp. lyrata] gb|EFH42017.1| hypothetical protein ARALYDRAFT_495039 [Arabidopsis lyrata subsp. lyrata]	2e-111	ref|XP_006358562.1| PREDICTED: uncharacterized protein LOC102591710 [Solanum tuberosum]	5e-141	ref|XP_006358562.1| PREDICTED: uncharacterized protein LOC102591710 [Solanum tuberosum]	5e-141	ref|XP_004230393.1| PREDICTED: uncharacterized protein LOC101249863 [Solanum lycopersicum]	5e-141	ref|XP_004230393.1| PREDICTED: uncharacterized protein LOC101249863 [Solanum lycopersicum]	6e-141	1617775_at
178	0.000795131	1621892_a_at	6.63149	6.62293	6.76304	5.00285	5.13774	5.42974	6.24585	6.06665	6.7693	1621892_a_at	6.67248	5.19011	6.3606	-1.48237	-0.311885	0.805588	0.3579	1621892_a_at	0.000795131	gb:BQ799195	gi:22014161	EST 1364 Green Grape berries Lambda Zap IILibrary Vitis vinifera cDNA clone GT174H11 3'.	VIT_07s0005g04130	acid phosphatase class B	Acid phosphatase class B	7:7226328-7228862	ref|XP_002273448.1| PREDICTED: acid phosphatase 1 [Vitis vinifera]	3e-34	ref|XP_002273448.1| PREDICTED: acid phosphatase 1 [Vitis vinifera] emb|CBI37173.3| unnamed protein product [Vitis vinifera]	7e-34	ref|NP_563698.1| HAD superfamily, subfamily IIIB acid phosphatase [Arabidopsis thaliana]	5e-17	ref|NP_563698.1| HAD superfamily, subfamily IIIB acid phosphatase [Arabidopsis thaliana] gb|AAK49578.1|AF370572_1 Similar to acid phosphatase [Arabidopsis thaliana] gb|AAL16234.1|AF428465_1 At1g04040/F21M11_2 [Arabidopsis thaliana] gb|AAD10666.1| Similar to acid phosphatase [Arabidopsis thaliana] gb|AEE27649.1| HAD superfamily, subfamily IIIB acid phosphatase [Arabidopsis thaliana]	1e-16	ref|XP_002892194.1| acid phosphatase class B family protein [Arabidopsis lyrata subsp. lyrata]	2e-18	ref|XP_002892194.1| acid phosphatase class B family protein [Arabidopsis lyrata subsp. lyrata] gb|EFH68453.1| acid phosphatase class B family protein [Arabidopsis lyrata subsp. lyrata]	2e-17	ref|XP_006354440.1| PREDICTED: acid phosphatase 1-like [Solanum tuberosum]	1e-19	ref|XP_006354440.1| PREDICTED: acid phosphatase 1-like [Solanum tuberosum]	1e-19	ref|XP_004247765.1| PREDICTED: acid phosphatase 1-like [Solanum lycopersicum]	4e-19	ref|XP_004247765.1| PREDICTED: acid phosphatase 1-like [Solanum lycopersicum]	5e-19	1621892_a_at
179	0.000614618	1617433_at	7.70669	7.63544	7.72475	5.94161	6.14526	6.49795	7.21606	6.93821	7.50854	1617433_at	7.68896	6.19494	7.22094	-1.49402	-0.468024	0.722954	0.355021	1617433_at	0.000614618	gb:CD802035	gi:32460861	EST 10339 Veraison Grape Berries Lambda ZapII Library Vitis vinifera cDNA clone M3SY00TB012B11 3'.	VIT_07s0005g04130	acid phosphatase class B	Acid phosphatase class B	7:7226328-7228862	ref|XP_002273448.1| PREDICTED: acid phosphatase 1 [Vitis vinifera]	8e-110	ref|XP_002273448.1| PREDICTED: acid phosphatase 1 [Vitis vinifera] emb|CBI37173.3| unnamed protein product [Vitis vinifera]	2e-109	ref|NP_563698.1| HAD superfamily, subfamily IIIB acid phosphatase [Arabidopsis thaliana]	7e-62	ref|NP_563698.1| HAD superfamily, subfamily IIIB acid phosphatase [Arabidopsis thaliana] gb|AAK49578.1|AF370572_1 Similar to acid phosphatase [Arabidopsis thaliana] gb|AAL16234.1|AF428465_1 At1g04040/F21M11_2 [Arabidopsis thaliana] gb|AAD10666.1| Similar to acid phosphatase [Arabidopsis thaliana] gb|AEE27649.1| HAD superfamily, subfamily IIIB acid phosphatase [Arabidopsis thaliana]	1e-61	ref|XP_002892194.1| acid phosphatase class B family protein [Arabidopsis lyrata subsp. lyrata]	4e-63	ref|XP_002892194.1| acid phosphatase class B family protein [Arabidopsis lyrata subsp. lyrata] gb|EFH68453.1| acid phosphatase class B family protein [Arabidopsis lyrata subsp. lyrata]	2e-62	ref|XP_006354440.1| PREDICTED: acid phosphatase 1-like [Solanum tuberosum]	4e-69	ref|XP_006354440.1| PREDICTED: acid phosphatase 1-like [Solanum tuberosum]	4e-69	ref|XP_004247765.1| PREDICTED: acid phosphatase 1-like [Solanum lycopersicum]	5e-67	ref|XP_004247765.1| PREDICTED: acid phosphatase 1-like [Solanum lycopersicum]	5e-67	1617433_at
180	0.00137373	1607541_at	9.21435	8.44964	8.71107	6.95174	6.88326	7.86704	9.52525	9.24373	9.60459	1607541_at	8.79169	7.23401	9.45786	-1.55768	0.666167	1.58685	0.339697	1607541_at	0.00137373	gb:CF208308	gi:33402681	CAB20003_IIIa_Ra_D02 Cabernet Sauvignon Flower bloom - CAB2 Vitis vinifera cDNA clone CAB20003_IIIa_Ra_D02 3'.	VIT_18s0001g07980	nucleotide binding	Transducin protein	18:6443024-6452392	ref|NP_001268130.1| CBL-interacting serine/threonine-protein kinase 8-like [Vitis vinifera]	8.7	N/A	N/A	N/A	N/A	N/A	N/A	N/A	N/A	N/A	N/A	N/A	N/A	N/A	N/A	N/A	N/A	N/A	N/A	1607541_at
181	0.00452959	1607943_at	11.101	11.2044	11.5051	9.96313	9.68226	9.47508	11.3582	10.5018	11.6378	1607943_at	11.2702	9.70683	11.1659	-1.56335	-0.104277	0.930271	0.338364	1607943_at	0.00452959	gb:CB971933	gi:30255801	CAB10006_IIIa_Ra_G11 Cabernet SauvignonFlower Pre-bloom - CAB1 Vitis vinifera cDNA clone CAB10006_IIIa_Ra_G113'.	VIT_06s0061g00730	TIP1_3	Aquaporin GAMMA-TIP3/TIP1;3	6:18257635-18258750	ref|XP_002274538.1| PREDICTED: aquaporin TIP1-1 isoform 1 [Vitis vinifera]	5e-98	ref|XP_002274538.1| PREDICTED: aquaporin TIP1-1 isoform 1 [Vitis vinifera]	1e-97	ref|NP_192056.1| aquaporin TIP1-3 [Arabidopsis thaliana]	5e-74	ref|NP_192056.1| aquaporin TIP1-3 [Arabidopsis thaliana] sp|O82598.1|TIP13_ARATH RecName: Full=Aquaporin TIP1-3; AltName: Full=Gamma-tonoplast intrinsic protein 3; Short=Gamma-TIP3; AltName: Full=Tonoplast intrinsic protein 1-3; Short=AtTIP1;3 gb|AAC62778.1| F11O4.1 [Arabidopsis thaliana] emb|CAB77717.1| putative water channel protein [Arabidopsis thaliana] gb|ABE66039.1| major intrinsic family p…	1e-73	ref|XP_002872891.1| GAMMA-TIP3/TIP1_3 [Arabidopsis lyrata subsp. lyrata]	5e-74	ref|XP_002872891.1| GAMMA-TIP3/TIP1_3 [Arabidopsis lyrata subsp. lyrata] gb|EFH49150.1| GAMMA-TIP3/TIP1_3 [Arabidopsis lyrata subsp. lyrata]	5e-74	ref|XP_006339093.1| PREDICTED: aquaporin TIP1-1-like [Solanum tuberosum]	8e-75	ref|XP_006339093.1| PREDICTED: aquaporin TIP1-1-like [Solanum tuberosum]	8e-75	ref|XP_004249473.1| PREDICTED: aquaporin TIP1-1-like [Solanum lycopersicum]	1e-75	ref|XP_004249473.1| PREDICTED: aquaporin TIP1-1-like [Solanum lycopersicum]	2e-75	1607943_at
182	0.000644486	1611350_at	6.21408	6.31816	6.01519	4.40719	4.97358	4.43347	6.17313	6.00602	6.6882	1611350_at	6.18248	4.60475	6.28912	-1.57773	0.106641	1.07672	0.335009	1611350_at	0.000644486	gb:CF216098	gi:33410471	CAST0003_IR_H05 Vitis vinifera cv. cabernetsauvignon Stem - CAST Vitis vinifera cDNA clone CAST0003_IR_H05 3'.	N\A	N\A	N\A	N\A	ref|XP_003631218.1| PREDICTED: probable non-specific lipid-transfer protein AKCS9-like [Vitis vinifera]	7e-59	ref|XP_003631218.1| PREDICTED: probable non-specific lipid-transfer protein AKCS9-like [Vitis vinifera]	2e-58	ref|NP_188456.1| Bifunctional inhibitor/lipid-transfer protein/seed storage 2S albumin superfamily protein [Arabidopsis thaliana]	9e-28	ref|NP_188456.1| Bifunctional inhibitor/lipid-transfer protein/seed storage 2S albumin superfamily protein [Arabidopsis thaliana] dbj|BAB01177.1| lipid transfer protein [Arabidopsis thaliana] gb|AAK64007.1| AT3g18280/MIE15_7 [Arabidopsis thaliana] gb|AAL76158.1| AT3g18280/MIE15_7 [Arabidopsis thaliana] gb|AEE76075.1| Bifunctional inhibitor/lipid-transfer protein/seed storage 2S albumin superfamil…	2e-27	ref|XP_002887506.1| protease inhibitor/seed storage/lipid transfer protein family protein [Arabidopsis lyrata subsp. lyrata]	2e-22	ref|XP_002887506.1| protease inhibitor/seed storage/lipid transfer protein family protein [Arabidopsis lyrata subsp. lyrata] gb|EFH63765.1| protease inhibitor/seed storage/lipid transfer protein family protein [Arabidopsis lyrata subsp. lyrata]	2e-22	ref|XP_006365399.1| PREDICTED: probable non-specific lipid-transfer protein AKCS9-like [Solanum tuberosum]	1e-29	ref|XP_006365399.1| PREDICTED: probable non-specific lipid-transfer protein AKCS9-like [Solanum tuberosum]	1e-29	ref|XP_004241634.1| PREDICTED: probable non-specific lipid-transfer protein AKCS9-like [Solanum lycopersicum]	1e-27	ref|XP_004241634.1| PREDICTED: probable non-specific lipid-transfer protein AKCS9-like [Solanum lycopersicum]	6e-27	1611350_at
183	0.0011463	1619082_at	7.74128	7.45392	8.34752	6.21875	6.09977	6.41722	7.35136	7.4635	7.34013	1619082_at	7.84757	6.24525	7.385	-1.60233	-0.462579	0.725688	0.329345	1619082_at	0.0011463	gb:CF215502	gi:33409875	CAST0002_IIF_D09 Vitis vinifera cv.cabernet sauvignon Stem - CAST Vitis vinifera cDNA cloneCAST0002_IIF_D09 5'.	VIT_14s0108g01020	EXPA1	Alpha-expansin 1 precursor	14:29649238-29650647	ref|XP_002283741.1| PREDICTED: expansin-A1 [Vitis vinifera]	5e-131	ref|XP_002283741.1| PREDICTED: expansin-A1 [Vitis vinifera] emb|CAN78812.1| hypothetical protein VITISV_012111 [Vitis vinifera] emb|CBI22238.3| unnamed protein product [Vitis vinifera]	1e-130	ref|NP_177112.1| expansin A1 [Arabidopsis thaliana] ref|NP_849868.1| expansin A1 [Arabidopsis thaliana]	1e-108	ref|NP_177112.1| expansin A1 [Arabidopsis thaliana] ref|NP_849868.1| expansin A1 [Arabidopsis thaliana] sp|Q9C554.1|EXPA1_ARATH RecName: Full=Expansin-A1; Short=AtEXPA1; AltName: Full=Alpha-expansin-1; Short=At-EXP1; Short=AtEx1; AltName: Full=Ath-ExpAlpha-1.2; Flags: Precursor gb|AAG60095.1|AC073178_6 expansin (At-EXP1) [Arabidopsis thaliana] gb|AAK26001.1|AF360291_1 putative expansin protein At…	3e-108	ref|XP_002887242.1| ATEXPA1 [Arabidopsis lyrata subsp. lyrata]	9e-109	ref|XP_002887242.1| ATEXPA1 [Arabidopsis lyrata subsp. lyrata] gb|EFH63501.1| ATEXPA1 [Arabidopsis lyrata subsp. lyrata]	1e-108	ref|XP_006338442.1| PREDICTED: expansin-A10-like [Solanum tuberosum]	5e-110	ref|XP_006338442.1| PREDICTED: expansin-A10-like [Solanum tuberosum]	6e-110	ref|NP_001234085.1| expansin precursor [Solanum lycopersicum]	3e-110	ref|NP_001234085.1| expansin precursor [Solanum lycopersicum] gb|AAD13633.1| expansin precursor [Solanum lycopersicum]	3e-110	1619082_at
184	0.00162618	1617150_at	7.59768	7.16344	7.77156	5.72781	6.08954	5.80463	7.1675	7.92042	7.12298	1617150_at	7.51089	5.87399	7.40363	-1.6369	-0.10726	0.928349	0.321547	1617150_at	0.00162618	gb:BQ792231	gi:22007197	EST 8686 Veraison Grape berries LambdaTriplEx2 Library Vitis vinifera cDNA clone CT004B09 3'.	VIT_06s0061g01490	ABCG22	ABC transporter G member 22	6:19360703-19367987	ref|XP_002267050.2| PREDICTED: pleiotropic drug resistance protein 2-like [Vitis vinifera]	3.7	emb|CBI29734.3| unnamed protein product [Vitis vinifera]	3.7	ref|NP_563860.1| calcium-transporting ATPase 3, ER-type [Arabidopsis thaliana]	0.74	gb|AAD32863.1|AC005489_1 F14N23.1 [Arabidopsis thaliana]	0.85	ref|XP_002889791.1| Ca2+-ATPase [Arabidopsis lyrata subsp. lyrata]	0.10	ref|XP_002889791.1| Ca2+-ATPase [Arabidopsis lyrata subsp. lyrata] gb|EFH66050.1| Ca2+-ATPase [Arabidopsis lyrata subsp. lyrata]	0.68	ref|XP_006353583.1| PREDICTED: probable polyamine oxidase 5-like [Solanum tuberosum]	2.1	ref|XP_006353583.1| PREDICTED: probable polyamine oxidase 5-like [Solanum tuberosum]	2.2	ref|XP_004252066.1| PREDICTED: probable polyamine oxidase 5-like [Solanum lycopersicum]	3.5	ref|XP_004252066.1| PREDICTED: probable polyamine oxidase 5-like [Solanum lycopersicum]	3.6	1617150_at
185	0.00434326	1607132_at	8.1548	8.2285	8.36313	6.77559	6.71776	6.32276	8.05386	7.22789	8.40645	1607132_at	8.24881	6.60537	7.89607	-1.64344	-0.352743	0.783094	0.320093	1607132_at	0.00434326	gb:CK136883.1	gi:38628963	VRJ13 Vitis riparia endodormant bud - VRJVitis riparia cDNA clone VRJ13 3'.	VIT_09s0002g04840	Unknown	Unknown	9:4405895-4406552	ref|XP_002284798.1| PREDICTED: uncharacterized protein LOC100256715 [Vitis vinifera]	8e-60	ref|XP_002284798.1| PREDICTED: uncharacterized protein LOC100256715 [Vitis vinifera]	2e-59	ref|NP_001077526.1| putative pathogenesis-related protein [Arabidopsis thaliana]	2e-10	ref|NP_001077526.1| putative pathogenesis-related protein [Arabidopsis thaliana] sp|A8MRP4.1|THNL2_ARATH RecName: Full=Thionin-like protein 2; Flags: Precursor gb|AEE28910.1| uncharacterized protein AT1G12663 [Arabidopsis thaliana]	4e-10	ref|XP_002889954.1| predicted protein [Arabidopsis lyrata subsp. lyrata]	4e-11	ref|XP_002889954.1| predicted protein [Arabidopsis lyrata subsp. lyrata] gb|EFH66213.1| predicted protein [Arabidopsis lyrata subsp. lyrata]	4e-11	ref|XP_006356163.1| PREDICTED: thionin-like protein 2-like [Solanum tuberosum]	8e-16	ref|XP_006356163.1| PREDICTED: thionin-like protein 2-like [Solanum tuberosum]	8e-16	ref|XP_004241726.1| PREDICTED: thionin-like protein 2-like [Solanum lycopersicum]	4e-15	ref|XP_004241726.1| PREDICTED: thionin-like protein 2-like [Solanum lycopersicum]	4e-15	1607132_at
186	0.00217945	1619667_at	8.48967	8.97818	9.04884	7.47653	7.1416	6.89749	8.5284	7.92232	8.65315	1619667_at	8.83889	7.17187	8.36796	-1.66702	-0.47094	0.721495	0.314903	1619667_at	0.00217945	gb:BQ797924	gi:22012890	EST 6862 Ripening Grape berries Lambda ZapII Library Vitis vinifera cDNA clone RT092H07 3'.	VIT_13s0064g01260	DRT100	DNA-damage-repair/toleration protein (DRT100)	13:23127104-23128471	ref|NP_001268187.1| DNA-damage-repair/toleration protein DRT100-like precursor [Vitis vinifera]	3e-150	ref|NP_001268187.1| DNA-damage-repair/toleration protein DRT100-like precursor [Vitis vinifera] gb|AFA35119.1| DRT100-like protein [Vitis vinifera]	9e-150	ref|NP_187867.1| DNA-damage-repair/toleration protein DRT100 [Arabidopsis thaliana]	3e-97	ref|NP_187867.1| DNA-damage-repair/toleration protein DRT100 [Arabidopsis thaliana] sp|Q00874.2|DR100_ARATH RecName: Full=DNA-damage-repair/toleration protein DRT100; Flags: Precursor gb|AAG51016.1|AC069474_15 leucine rich repeat protein, putative; 20015-21133 [Arabidopsis thaliana] dbj|BAB02252.1| DNA-damage-repair/toleration protein-like; disease resistance protein; polygalacturonase inhibitor-…	5e-97	ref|XP_002883270.1| leucine-rich repeat family protein [Arabidopsis lyrata subsp. lyrata]	1e-94	ref|XP_002883270.1| leucine-rich repeat family protein [Arabidopsis lyrata subsp. lyrata] gb|EFH59529.1| leucine-rich repeat family protein [Arabidopsis lyrata subsp. lyrata]	1e-94	ref|XP_006354265.1| PREDICTED: DNA-damage-repair/toleration protein DRT100-like [Solanum tuberosum]	2e-96	ref|XP_006354265.1| PREDICTED: DNA-damage-repair/toleration protein DRT100-like [Solanum tuberosum]	2e-96	ref|XP_004229610.1| PREDICTED: DNA-damage-repair/toleration protein DRT100-like [Solanum lycopersicum]	2e-108	ref|XP_004229610.1| PREDICTED: DNA-damage-repair/toleration protein DRT100-like [Solanum lycopersicum]	3e-108	1619667_at
187	0.00553648	1621326_at	8.65056	7.7856	8.51338	6.35879	6.33579	7.14803	7.52374	7.87186	8.00187	1621326_at	8.31651	6.6142	7.79916	-1.70231	-0.517357	0.698651	0.307293	1621326_at	0.00553648	gb:CF606133	gi:37186780	FOGLI02_000007 Grape Leaf pBluescriptLibrary Vitis vinifera cDNA 5'.	VIT_10s0116g00410	GA2OX8	Gibberellin 2-beta-dioxygenase 7	10:190070-195160	ref|XP_002268173.1| PREDICTED: gibberellin 2-beta-dioxygenase 8-like [Vitis vinifera]	4e-07	emb|CBI23168.3| unnamed protein product [Vitis vinifera]	8e-07	ref|NP_193852.2| gibberellin 2-beta-dioxygenase 8 [Arabidopsis thaliana]	2e-05	ref|NP_193852.2| gibberellin 2-beta-dioxygenase 8 [Arabidopsis thaliana] sp|O49561.2|G2OX8_ARATH RecName: Full=Gibberellin 2-beta-dioxygenase 8; AltName: Full=GA 2-oxidase 8; AltName: Full=Gibberellin 2-beta-hydroxylase 8; AltName: Full=Gibberellin 2-oxidase 8 gb|ABE66080.1| oxidoreductase 2OG-Fe(II) oxygenase family protein [Arabidopsis thaliana] gb|AEE84420.1| gibberellin 2-beta-dioxygenase 8 […	5e-05	ref|XP_002869900.1| predicted protein [Arabidopsis lyrata subsp. lyrata]	6e-07	ref|XP_002869900.1| predicted protein [Arabidopsis lyrata subsp. lyrata] gb|EFH46159.1| predicted protein [Arabidopsis lyrata subsp. lyrata]	6e-06	ref|XP_006348073.1| PREDICTED: gibberellin 2-beta-dioxygenase 8-like [Solanum tuberosum]	7e-06	ref|XP_006348073.1| PREDICTED: gibberellin 2-beta-dioxygenase 8-like [Solanum tuberosum]	8e-06	ref|XP_004232746.1| PREDICTED: gibberellin 2-beta-dioxygenase 8-like [Solanum lycopersicum]	9e-06	ref|XP_004232746.1| PREDICTED: gibberellin 2-beta-dioxygenase 8-like [Solanum lycopersicum]	9e-06	1621326_at
188	0.00533339	1609383_at	6.34754	6.18801	6.18584	4.54697	4.85274	3.93069	5.82903	5.15219	6.274	1609383_at	6.24046	4.44347	5.75174	-1.79699	-0.488725	0.712655	0.287774	1609383_at	0.00533339	gb:CF511447	gi:34543215	CAbud0002_IIR_F05 Vitis vinifera cv.cabernet sauvignon (Clone 8) Bud - CABUD Vitis vinifera cDNA cloneCAbud0002_IIR_F05 3'.	VIT_09s0002g04840	Unknown	Unknown	9:4405895-4406552	ref|XP_002284798.1| PREDICTED: uncharacterized protein LOC100256715 [Vitis vinifera]	5e-77	ref|XP_002284798.1| PREDICTED: uncharacterized protein LOC100256715 [Vitis vinifera]	1e-76	ref|NP_001077526.1| putative pathogenesis-related protein [Arabidopsis thaliana]	6e-13	ref|NP_001077526.1| putative pathogenesis-related protein [Arabidopsis thaliana] sp|A8MRP4.1|THNL2_ARATH RecName: Full=Thionin-like protein 2; Flags: Precursor gb|AEE28910.1| uncharacterized protein AT1G12663 [Arabidopsis thaliana]	1e-12	ref|XP_002889954.1| predicted protein [Arabidopsis lyrata subsp. lyrata]	1e-14	ref|XP_002889954.1| predicted protein [Arabidopsis lyrata subsp. lyrata] gb|EFH66213.1| predicted protein [Arabidopsis lyrata subsp. lyrata]	1e-14	ref|XP_006356163.1| PREDICTED: thionin-like protein 2-like [Solanum tuberosum]	8e-23	ref|XP_006356163.1| PREDICTED: thionin-like protein 2-like [Solanum tuberosum]	5e-22	ref|XP_004235702.1| PREDICTED: thionin-like protein 2-like [Solanum lycopersicum]	4e-22	ref|XP_004235702.1| PREDICTED: thionin-like protein 2-like [Solanum lycopersicum]	4e-22	1609383_at
189	0.00333856	1608719_at	8.56178	7.8219	8.50918	6.0815	6.03335	7.01107	7.49752	7.86291	7.81417	1608719_at	8.29762	6.37531	7.72487	-1.92231	-0.57275	0.672334	0.263832	1608719_at	0.00333856	gb:CB004463	gi:27581768	VVB039H03_229522 An expressed sequence tagdatabase for abiotic stressed leaves of Vitis vinifera var. ChardonnayVitis vinifera cDNA clone VVB039H03 5.	VIT_10s0116g00410	GA2OX8	Gibberellin 2-beta-dioxygenase 7	10:190070-195160	ref|XP_002268173.1| PREDICTED: gibberellin 2-beta-dioxygenase 8-like [Vitis vinifera]	2e-83	ref|XP_002268173.1| PREDICTED: gibberellin 2-beta-dioxygenase 8-like [Vitis vinifera]	4e-83	ref|NP_193852.2| gibberellin 2-beta-dioxygenase 8 [Arabidopsis thaliana]	1e-68	emb|CAA17539.1| gibberellin 20-oxidase-like protein [Arabidopsis thaliana] emb|CAB79120.1| gibberellin 20-oxidase-like protein [Arabidopsis thaliana]	8e-69	ref|XP_002869900.1| predicted protein [Arabidopsis lyrata subsp. lyrata]	1e-65	ref|XP_002869900.1| predicted protein [Arabidopsis lyrata subsp. lyrata] gb|EFH46159.1| predicted protein [Arabidopsis lyrata subsp. lyrata]	1e-65	ref|XP_006348073.1| PREDICTED: gibberellin 2-beta-dioxygenase 8-like [Solanum tuberosum]	8e-71	ref|XP_006348073.1| PREDICTED: gibberellin 2-beta-dioxygenase 8-like [Solanum tuberosum]	8e-71	ref|XP_004232746.1| PREDICTED: gibberellin 2-beta-dioxygenase 8-like [Solanum lycopersicum]	4e-70	ref|XP_004232746.1| PREDICTED: gibberellin 2-beta-dioxygenase 8-like [Solanum lycopersicum]	4e-70	1608719_at
190	0.00186491	1608553_at	10.7797	10.8914	11.3266	9.18921	9.1712	8.7323	10.0617	9.64833	10.6607	1608553_at	10.9992	9.0309	10.1236	-1.96834	-0.875667	0.545002	0.255547	1608553_at	0.00186491	gb:CF415066	gi:34416312	CSECS091G10_POSn0036 CabSau NormalisedBerry Postveraison Stage 36 (POSn0036) Vitis vinifera cDNA cloneCSECS091G10 3'.	VIT_07s0151g00010	N\A	N\A	7_random:729160-729717	ref|XP_003634839.1| PREDICTED: uncharacterized protein LOC100852613 [Vitis vinifera]	5e-49	ref|XP_003634839.1| PREDICTED: uncharacterized protein LOC100852613 [Vitis vinifera]	1e-48	ref|NP_567476.1| protein ralf-like 33 [Arabidopsis thaliana]	0.14	ref|NP_567476.1| protein ralf-like 33 [Arabidopsis thaliana] sp|Q8L9P8.1|RLF33_ARATH RecName: Full=Protein RALF-like 33; Flags: Precursor gb|AAM65845.1| RALF precursor [Arabidopsis thaliana] gb|ABF59010.1| At4g15800 [Arabidopsis thaliana] dbj|BAE99025.1| hypothetical protein [Arabidopsis thaliana] gb|AEE83653.1| protein ralf-like 33 [Arabidopsis thaliana]	0.27	ref|XP_002870208.1| hypothetical protein ARALYDRAFT_493304 [Arabidopsis lyrata subsp. lyrata]	0.34	ref|XP_002870208.1| hypothetical protein ARALYDRAFT_493304 [Arabidopsis lyrata subsp. lyrata] gb|EFH46467.1| hypothetical protein ARALYDRAFT_493304 [Arabidopsis lyrata subsp. lyrata]	0.36	ref|XP_006338350.1| PREDICTED: rapid alkalinization factor-like [Solanum tuberosum]	0.25	ref|XP_006338350.1| PREDICTED: rapid alkalinization factor-like [Solanum tuberosum]	0.27	ref|XP_004230229.1| PREDICTED: rapid alkalinization factor-like [Solanum lycopersicum]	0.23	ref|XP_004230229.1| PREDICTED: rapid alkalinization factor-like [Solanum lycopersicum]	0.24	1608553_at
191	0.00217247	1607162_s_at	11.2197	11.3392	11.7992	9.50673	9.67756	9.24386	11.5994	10.7494	12.0659	1607162_s_at	11.4527	9.47605	11.4716	-1.97666	0.0188467	1.01315	0.254077	1607162_s_at	0.00217247	gb:CF512517	gi:34544285	CAbud0003_IIIR_D03 Vitis vinifera cv.cabernet sauvignon (Clone 8) Bud - CABUD Vitis vinifera cDNA cloneCAbud0003_IIIR_D03 3'.	VIT_01s0244g00020	polynucleotide adenylyltransferase	TRNA nucleotidyltransferase (CCA-adding enzyme)	1:21601504-21610319	ref|XP_002266814.1| PREDICTED: CCA-adding enzyme [Vitis vinifera]	5.4	N/A	N/A	N/A	N/A	N/A	N/A	N/A	N/A	N/A	N/A	N/A	N/A	N/A	N/A	ref|XP_004250850.1| PREDICTED: uncharacterized protein LOC101259116 [Solanum lycopersicum]	5.1	ref|XP_004250850.1| PREDICTED: uncharacterized protein LOC101259116 [Solanum lycopersicum]	5.3	1607162_s_at
192	0.00253594	1621429_at	8.43812	7.67124	8.81594	5.95575	5.61874	6.1785	6.91081	7.79243	6.91242	1621429_at	8.30843	5.91766	7.20522	-2.39077	-1.10321	0.46548	0.190681	1621429_at	0.00253594	gb:CB971575	gi:30255128	CAB10005_IVa_Ra_A06 Cabernet SauvignonFlower Pre-bloom - CAB1 Vitis vinifera cDNA clone CAB10005_IVa_Ra_A063'.	VIT_08s0058g00770	WAVE3	WAVE3	8:9910865-9912299	ref|XP_002265561.2| PREDICTED: uncharacterized protein LOC100251663 [Vitis vinifera]	2.4	N/A	N/A	ref|NP_193307.2| pentatricopeptide repeat-containing protein [Arabidopsis thaliana]	2.9	emb|CAB10350.1| hypothetical protein [Arabidopsis thaliana] emb|CAB78614.1| hypothetical protein [Arabidopsis thaliana]	5.6	ref|XP_002870213.1| pentatricopeptide repeat-containing protein [Arabidopsis lyrata subsp. lyrata]	0.17	ref|XP_002870213.1| pentatricopeptide repeat-containing protein [Arabidopsis lyrata subsp. lyrata] gb|EFH46472.1| pentatricopeptide repeat-containing protein [Arabidopsis lyrata subsp. lyrata]	1.6	ref|XP_006344661.1| PREDICTED: glutathione S-transferase U8-like [Solanum tuberosum]	4.5	ref|XP_006344661.1| PREDICTED: glutathione S-transferase U8-like [Solanum tuberosum]	4.7	ref|NP_001234222.1| glutathione-S-transferase [Solanum lycopersicum]	3.5	ref|NP_001234222.1| glutathione-S-transferase [Solanum lycopersicum] gb|ABN54441.1| glutathione-S-transferase [Solanum lycopersicum]	3.7	1621429_at
193	0.00278592	1615201_at	10.359	10.5498	11.1946	8.3817	8.22976	7.73152	10.8558	9.62289	11.2815	1615201_at	10.7011	8.11432	10.5867	-2.58681	-0.114432	0.923746	0.166454	1615201_at	0.00278592	gb:CF415287	gi:34416533	CSECS094F05_POSn0036 CabSau NormalisedBerry Postveraison Stage 36 (POSn0036) Vitis vinifera cDNA cloneCSECS094F05 3'.	VIT_11s0016g05840	LTP	Protease inhibitor/seed storage/lipid transfer protein (LTP)	11:5370081-5370895	ref|XP_002285432.1| PREDICTED: repetitive proline-rich cell wall protein 1 [Vitis vinifera]	4e-55	ref|XP_002285432.1| PREDICTED: repetitive proline-rich cell wall protein 1 [Vitis vinifera]	1e-54	ref|NP_565348.1| Bifunctional inhibitor/lipid-transfer protein/seed storage 2S albumin superfamily protein [Arabidopsis thaliana] ref|NP_849949.1| Bifunctional inhibitor/lipid-transfer protein/seed storage 2S albumin superfamily protein [Arabidopsis thaliana]	3e-41	ref|NP_565348.1| Bifunctional inhibitor/lipid-transfer protein/seed storage 2S albumin superfamily protein [Arabidopsis thaliana] ref|NP_849949.1| Bifunctional inhibitor/lipid-transfer protein/seed storage 2S albumin superfamily protein [Arabidopsis thaliana] gb|AAD26911.1| expressed protein [Arabidopsis thaliana] gb|AAL38354.1| unknown protein [Arabidopsis thaliana] gb|AAM83238.1| At2g10940/F15K…	6e-41	ref|XP_002885841.1| hypothetical protein ARALYDRAFT_480276 [Arabidopsis lyrata subsp. lyrata]	3e-40	ref|XP_002885841.1| hypothetical protein ARALYDRAFT_480276 [Arabidopsis lyrata subsp. lyrata] gb|EFH62100.1| hypothetical protein ARALYDRAFT_480276 [Arabidopsis lyrata subsp. lyrata]	3e-40	ref|XP_006345219.1| PREDICTED: 36.4 kDa proline-rich protein-like [Solanum tuberosum]	5e-47	ref|XP_006345219.1| PREDICTED: 36.4 kDa proline-rich protein-like [Solanum tuberosum]	3e-46	ref|XP_004251730.1| PREDICTED: uncharacterized protein LOC101261588 [Solanum lycopersicum]	5e-48	ref|XP_004251730.1| PREDICTED: uncharacterized protein LOC101261588 [Solanum lycopersicum]	3e-47	1615201_at
194	0.00468503	1606656_at	9.44275	9.94636	10.3274	7.50291	7.46039	6.66176	10.0147	8.656	10.5547	1606656_at	9.90549	7.20836	9.74179	-2.69714	-0.163701	0.892732	0.154199	1606656_at	0.00468503	gb:CF212763	gi:33407136	CGF1000652_D07 Vitis vinifera cv. cabernetsauvignon Stem - CAST Vitis vinifera cDNA clone CAST0005_IR_D07 3'.	VIT_04s0008g05640	LTP	Protease inhibitor/seed storage/lipid transfer protein (LTP)	4:5125247-5125959	ref|XP_002285197.1| PREDICTED: putative lipid-binding protein At4g00165 [Vitis vinifera]	6e-45	emb|CAN77080.1| hypothetical protein VITISV_025477 [Vitis vinifera]	5e-45	ref|NP_567391.1| bifunctional inhibitor/lipid-transfer protein/seed storage 2S albumin superfamily protein [Arabidopsis thaliana] ref|NP_567392.1| Bifunctional inhibitor/lipid-transfer protein/seed storage 2S albumin superfamily protein [Arabidopsis thaliana]	6e-26	ref|NP_567391.1| bifunctional inhibitor/lipid-transfer protein/seed storage 2S albumin superfamily protein [Arabidopsis thaliana] ref|NP_567392.1| Bifunctional inhibitor/lipid-transfer protein/seed storage 2S albumin superfamily protein [Arabidopsis thaliana] emb|CAB41721.1| pEARLI 1-like protein [Arabidopsis thaliana] emb|CAB41722.1| pEARLI 1-like protein [Arabidopsis thaliana] emb|CAB78294.1| p…	1e-25	ref|XP_002874779.1| hypothetical protein ARALYDRAFT_911652 [Arabidopsis lyrata subsp. lyrata]	2e-24	ref|XP_002874779.1| hypothetical protein ARALYDRAFT_911652 [Arabidopsis lyrata subsp. lyrata] gb|EFH51038.1| hypothetical protein ARALYDRAFT_911652 [Arabidopsis lyrata subsp. lyrata]	2e-24	ref|XP_006353678.1| PREDICTED: 14 kDa proline-rich protein DC2.15-like [Solanum tuberosum]	5e-29	ref|XP_006353678.1| PREDICTED: 14 kDa proline-rich protein DC2.15-like [Solanum tuberosum]	5e-29	ref|XP_004241782.1| PREDICTED: 14 kDa proline-rich protein DC2.15-like [Solanum lycopersicum]	1e-30	ref|XP_004241782.1| PREDICTED: 14 kDa proline-rich protein DC2.15-like [Solanum lycopersicum]	1e-30	1606656_at
[truncated: 20 more columns]

## Sheet: SA
No.	p-value	Affimetrix Gene ID	Control-1	Control-2	Control-3	PM-1	PM-2	PM-3	SA-1	SA-2	SA-3	Affymetrix Gene ID	Control Average	PM Average	SA Average	SA-Control Log2	PM-Control Log2	SA/Control Linear	PM/Control Linear	Affimetrix Gene ID	p-value	GeneBank	GeneIndex	EST	Vitis vinifera								Arabidopsis thaliana				Arabidopsis lyrata				Solanum tuberosum				Solanum lycopersicum				GeneID
																									EnsembPlants ID	VTCdb symbol	VTCdb annot.	Location	RefSeq		NR		RefSeq		NR		RefSeq		NR		RefSeq		NR		RefSeq		NR
SA up-regulated/no response to PM
1	0.000352956	1609154_at	6.39929	6.17071	4.51728	6.16922	6.25498	6.59473	10.0202	9.67024	10.4514	1609154_at	5.69576	6.33964	10.0473	4.35149	0.643883	20.4141	1.56253	1609154_at	0.000352956	gb:CF608687	gi:37189338	GERMO01_000373 Grape Shoot pSPORT1 LibraryVitis vinifera cDNA 5'.	VIT_14s0083g00250	No hit	No hit	14:22298923-22299625	ref|XP_003633743.1| PREDICTED: uncharacterized protein LOC100853032 [Vitis vinifera]	2e-11	ref|XP_003633743.1| PREDICTED: uncharacterized protein LOC100853032 [Vitis vinifera] emb|CBI16865.3| unnamed protein product [Vitis vinifera]	3e-10	N/A	N/A	N/A	N/A	ref|XP_002864090.1| binding protein [Arabidopsis lyrata subsp. lyrata]	1.2	ref|XP_002864090.1| binding protein [Arabidopsis lyrata subsp. lyrata] gb|EFH40349.1| binding protein [Arabidopsis lyrata subsp. lyrata]	7.8	ref|XP_006358601.1| PREDICTED: pentatricopeptide repeat-containing protein At3g29230-like [Solanum tuberosum]	0.38	ref|XP_006358601.1| PREDICTED: pentatricopeptide repeat-containing protein At3g29230-like [Solanum tuberosum]	2.3	ref|XP_004230411.1| PREDICTED: ATP-dependent Clp protease ATP-binding subunit ClpX-like [Solanum lycopersicum]	0.25	ref|XP_004230411.1| PREDICTED: ATP-dependent Clp protease ATP-binding subunit ClpX-like [Solanum lycopersicum]	0.26	1609154_at
2	0.0053488	1608331_at	3.26331	3.80258	4.20049	3.80925	4.55129	4.55136	5.93017	8.5773	8.9083	1608331_at	3.75546	4.30397	7.80526	4.0498	0.548508	16.5619	1.46257	1608331_at	0.0053488	gb:CF413813	gi:34415059	CSECS029B06_POSn0036 CabSau NormalisedBerry Postveraison Stage 36 (POSn0036) Vitis vinifera cDNA cloneCSECS029B06 3'.	VIT_11s0052g01320	XTR6	Xyloglucan endotransglycosylase 6	11:19011166-19012250	ref|XP_002270416.1| PREDICTED: probable xyloglucan endotransglucosylase/hydrolase protein 23 [Vitis vinifera]	5e-29	ref|XP_002270416.1| PREDICTED: probable xyloglucan endotransglucosylase/hydrolase protein 23 [Vitis vinifera]	6e-28	ref|NP_200564.1| xyloglucan endotransglucosylase/hydrolase protein 22 [Arabidopsis thaliana]	3e-20	ref|NP_200564.1| xyloglucan endotransglucosylase/hydrolase protein 22 [Arabidopsis thaliana] sp|Q38857.1|XTH22_ARATH RecName: Full=Xyloglucan endotransglucosylase/hydrolase protein 22; Short=At-XTH22; Short=XTH-22; AltName: Full=Touch protein 4; Flags: Precursor gb|AAK56251.1|AF367262_1 AT5g57560/MUA2_13 [Arabidopsis thaliana] gb|AAL38614.1|AF446881_1 AT5g57560/MUA2_13 [Arabidopsis thaliana] gb|A…	7e-20	ref|XP_002866213.1| hypothetical protein ARALYDRAFT_918931 [Arabidopsis lyrata subsp. lyrata]	5e-21	ref|XP_002866213.1| hypothetical protein ARALYDRAFT_918931 [Arabidopsis lyrata subsp. lyrata] gb|EFH42472.1| hypothetical protein ARALYDRAFT_918931 [Arabidopsis lyrata subsp. lyrata]	3e-20	ref|XP_006358261.1| PREDICTED: probable xyloglucan endotransglucosylase/hydrolase protein 23-like isoform X3 [Solanum tuberosum]	4e-19	ref|XP_006358261.1| PREDICTED: probable xyloglucan endotransglucosylase/hydrolase protein 23-like isoform X3 [Solanum tuberosum]	3e-18	ref|XP_004242686.1| PREDICTED: xyloglucan endotransglucosylase/hydrolase protein 22-like [Solanum lycopersicum]	8e-19	ref|XP_004242686.1| PREDICTED: xyloglucan endotransglucosylase/hydrolase protein 22-like [Solanum lycopersicum]	8e-19	1608331_at
3	0.000635163	1612904_at	5.10749	4.5261	3.40507	5.48227	5.70838	5.84898	8.20462	7.61429	8.65547	1612904_at	4.34622	5.67988	8.15813	3.8119	1.33365	14.0442	2.5204	1612904_at	0.000635163	gb:CF203982.1	gi:33398355	RR890915I0001_Ib_Rb_C06 Vitis sp. RR890915IVitis hybrid cultivar cDNA clone RR890915I0001_Ib_Rb_C06 3'.	VIT_01s0011g03430	No hit	No hit	1:3112762-3113407	ref|XP_003631223.1| PREDICTED: protein NIM1-INTERACTING 2-like [Vitis vinifera]	8e-15	ref|XP_003631223.1| PREDICTED: protein NIM1-INTERACTING 2-like [Vitis vinifera]	2e-14	ref|NP_177929.1| putative beta-D-xylosidase 7 [Arabidopsis thaliana]	2.0	ref|NP_177929.1| putative beta-D-xylosidase 7 [Arabidopsis thaliana] sp|Q9SGZ5.2|BXL7_ARATH RecName: Full=Probable beta-D-xylosidase 7; Short=AtBXL7; Flags: Precursor gb|AAL57631.1| At1g78060/F28K19_32 [Arabidopsis thaliana] gb|AEE36063.1| putative beta-D-xylosidase 7 [Arabidopsis thaliana]	4.0	ref|XP_002889174.1| glycosyl hydrolase family 3 protein [Arabidopsis lyrata subsp. lyrata]	2.0	ref|XP_002889174.1| glycosyl hydrolase family 3 protein [Arabidopsis lyrata subsp. lyrata] gb|EFH65433.1| glycosyl hydrolase family 3 protein [Arabidopsis lyrata subsp. lyrata]	2.1	ref|XP_006344126.1| PREDICTED: protein NIM1-INTERACTING 2-like [Solanum tuberosum]	8.1	ref|XP_006344126.1| PREDICTED: protein NIM1-INTERACTING 2-like [Solanum tuberosum]	8.5	N/A	N/A	N/A	N/A	1612904_at
4	0.00230511	1608184_at	6.25293	6.95248	7.14687	7.12789	7.71001	8.61897	9.18821	10.1122	10.181	1608184_at	6.7841	7.81896	9.82712	3.04303	1.03486	8.24219	2.04892	1608184_at	0.00230511	gb:CD011068	gi:30327806	VVB118G10_383009 An expressed sequence tagdatabase for abiotic stressed leaves of Vitis vinifera var. ChardonnayVitis vinifera cDNA clone VVB118G10 5.	VIT_18s0122g00300	Unknown protein	Unknown protein	18:314332-315076	ref|XP_002277121.1| PREDICTED: uncharacterized protein LOC100240987 [Vitis vinifera]	3e-120	emb|CAN67638.1| hypothetical protein VITISV_044257 [Vitis vinifera]	9e-120	ref|NP_564129.1| uncharacterized protein [Arabidopsis thaliana]	4e-50	gb|AAM62953.1| unknown [Arabidopsis thaliana]	3e-50	ref|XP_002887649.1| hypothetical protein ARALYDRAFT_476818 [Arabidopsis lyrata subsp. lyrata]	1e-49	ref|XP_002887649.1| hypothetical protein ARALYDRAFT_476818 [Arabidopsis lyrata subsp. lyrata] gb|EFH63908.1| hypothetical protein ARALYDRAFT_476818 [Arabidopsis lyrata subsp. lyrata]	7e-49	ref|XP_006342203.1| PREDICTED: uncharacterized protein LOC102591626 [Solanum tuberosum]	1e-47	ref|XP_006342203.1| PREDICTED: uncharacterized protein LOC102591626 [Solanum tuberosum]	9e-47	ref|XP_004238475.1| PREDICTED: uncharacterized protein LOC101247521 [Solanum lycopersicum]	6e-46	ref|XP_004238475.1| PREDICTED: uncharacterized protein LOC101247521 [Solanum lycopersicum]	6e-46	1608184_at
5	0.00524678	1611643_at	6.2774	7.13641	7.93957	8.23138	8.96983	9.32102	9.64429	10.8981	9.86844	1611643_at	7.11779	8.84074	10.1369	3.01914	1.72295	8.10684	3.3011	1611643_at	0.00524678	gb:CF519104	gi:34550892	CAP0006_IVR_B02 Vitis vinifera cv. cabernetsauvignon (Clone 8) Petiole - CAP Vitis vinifera cDNA cloneCAP0006_IVR_B02 3'.	VIT_08s0007g02360	NHL3	Harpin inducing protein 1-like 9	8:16430898-16431875	ref|XP_002280591.1| PREDICTED: putative syntaxin-24 [Vitis vinifera]	6e-121	ref|XP_002280591.1| PREDICTED: putative syntaxin-24 [Vitis vinifera] emb|CAN62999.1| hypothetical protein VITISV_034236 [Vitis vinifera]	2e-120	ref|NP_181142.1| protein NDR1/HIN1-like 10 [Arabidopsis thaliana]	2e-53	ref|NP_181142.1| protein NDR1/HIN1-like 10 [Arabidopsis thaliana] sp|Q9SJ52.1|YLS9_ARATH RecName: Full=Protein YLS9; AltName: Full=Protein NDR1/HIN1-LIKE 10; Short=AtNHL10; AltName: Full=Protein YELLOW-LEAF-SPECIFIC GENE 9 gb|AAD21459.1| similar to harpin-induced protein hin1 from tobacco [Arabidopsis thaliana] dbj|BAB32889.1| hin1 homolog [Arabidopsis thaliana] gb|AAM63691.1| similar to harpin-i…	3e-53	ref|XP_002873248.1| hypothetical protein ARALYDRAFT_908556 [Arabidopsis lyrata subsp. lyrata]	2e-54	ref|XP_002873248.1| hypothetical protein ARALYDRAFT_908556 [Arabidopsis lyrata subsp. lyrata] gb|EFH49507.1| hypothetical protein ARALYDRAFT_908556 [Arabidopsis lyrata subsp. lyrata]	2e-54	ref|NP_001274967.1| hin1-like protein [Solanum tuberosum]	6e-56	ref|NP_001274967.1| hin1-like protein [Solanum tuberosum] gb|AAN52931.1| hin1-like protein [Solanum tuberosum]	7e-56	ref|XP_004249411.1| PREDICTED: putative syntaxin-24-like [Solanum lycopersicum]	8e-52	ref|XP_004249411.1| PREDICTED: putative syntaxin-24-like [Solanum lycopersicum]	8e-52	1611643_at
6	0.00416516	1620784_at	5.93026	6.56815	6.75129	6.58746	7.37872	8.27554	8.64496	9.54231	9.75697	1620784_at	6.41657	7.41391	9.31474	2.89818	0.997343	7.45484	1.99632	1620784_at	0.00416516	gb:CD011068	gi:30327806	VVB118G10_383009 An expressed sequence tagdatabase for abiotic stressed leaves of Vitis vinifera var. ChardonnayVitis vinifera cDNA clone VVB118G10 5.	VIT_18s0122g00300	Unknown protein	Unknown protein	18:314332-315076	ref|XP_002277121.1| PREDICTED: uncharacterized protein LOC100240987 [Vitis vinifera]	1e-119	emb|CAN67638.1| hypothetical protein VITISV_044257 [Vitis vinifera]	9e-120	ref|NP_564129.1| uncharacterized protein [Arabidopsis thaliana]	4e-50	gb|AAM62953.1| unknown [Arabidopsis thaliana]	3e-50	ref|XP_002887649.1| hypothetical protein ARALYDRAFT_476818 [Arabidopsis lyrata subsp. lyrata]	6e-49	ref|XP_002887649.1| hypothetical protein ARALYDRAFT_476818 [Arabidopsis lyrata subsp. lyrata] gb|EFH63908.1| hypothetical protein ARALYDRAFT_476818 [Arabidopsis lyrata subsp. lyrata]	7e-49	ref|XP_006342203.1| PREDICTED: uncharacterized protein LOC102591626 [Solanum tuberosum]	8e-47	ref|XP_006342203.1| PREDICTED: uncharacterized protein LOC102591626 [Solanum tuberosum]	9e-47	ref|XP_004238475.1| PREDICTED: uncharacterized protein LOC101247521 [Solanum lycopersicum]	6e-46	ref|XP_004238475.1| PREDICTED: uncharacterized protein LOC101247521 [Solanum lycopersicum]	6e-46	1620784_at
7	0.00131944	1612783_at	3.24156	3.51364	3.36857	3.26244	3.61078	3.5843	5.58603	6.55586	5.0336	1612783_at	3.37459	3.48584	5.72516	2.35057	0.11125	5.10026	1.08016	1612783_at	0.00131944	gb:CF414320	gi:34415566	CSECS035C11_POSn0036 CabSau NormalisedBerry Postveraison Stage 36 (POSn0036) Vitis vinifera cDNA cloneCSECS035C11 3'.	N\A	N\A	N\A	N\A	N/A	N/A	N/A	N/A	ref|NP_199916.1| Rossmann-fold NAD(P)-binding domain-containing protein [Arabidopsis thaliana]	2.1	ref|NP_177009.1| Class II aaRS and biotin synthetases superfamily protein [Arabidopsis thaliana] gb|AAF26040.1|AC015986_3 putative asparaginyl-tRNA synthetase; 13225-12962 [Arabidopsis thaliana] gb|AEE34792.1| Class II aaRS and biotin synthetases superfamily protein [Arabidopsis thaliana]	6.4	ref|XP_002865838.1| short-chain dehydrogenase/reductase family protein [Arabidopsis lyrata subsp. lyrata]	1.8	ref|XP_002865838.1| short-chain dehydrogenase/reductase family protein [Arabidopsis lyrata subsp. lyrata] gb|EFH42097.1| short-chain dehydrogenase/reductase family protein [Arabidopsis lyrata subsp. lyrata]	1.9	ref|XP_006340967.1| PREDICTED: F-box/kelch-repeat protein At3g23880-like [Solanum tuberosum]	2.7	ref|XP_006340967.1| PREDICTED: F-box/kelch-repeat protein At3g23880-like [Solanum tuberosum]	2.8	ref|NP_001234712.1| Lyk3 precursor [Solanum lycopersicum]	1.3	ref|NP_001234712.1| Lyk3 precursor [Solanum lycopersicum] gb|AEO18232.1| Lyk3 [Solanum lycopersicum]	1.3	1612783_at
8	0.00419561	1617596_at	5.0314	5.75268	5.19443	6.2132	5.7653	6.44546	6.82184	8.17847	7.64945	1617596_at	5.32617	6.14132	7.54992	2.22375	0.815153	4.67106	1.75948	1617596_at	0.00419561	gb:CF201215.1	gi:33395588	RR890915N0002_Ic_Rc_F08 Vitis sp. RR890915NVitis hybrid cultivar cDNA clone RR890915N0002_Ic_Rc_F08 3'.	VIT_04s0023g01080	protein kinase	Lys Motif-Type Receptor-Like Kinase LYK4	4:17484703-17489663	ref|XP_002269408.1| PREDICTED: wall-associated receptor kinase-like 4-like [Vitis vinifera]	3e-92	emb|CBI17583.3| unnamed protein product [Vitis vinifera]	8e-111	ref|NP_180916.1| LysM-containing receptor-like kinase [Arabidopsis thaliana]	4e-43	ref|NP_180916.1| LysM-containing receptor-like kinase [Arabidopsis thaliana] sp|O22808.1|LYK5_ARATH RecName: Full=Protein LYK5; AltName: Full=LysM domain receptor-like kinase 5; AltName: Full=LysM-containing receptor-like kinase 5; Flags: Precursor gb|AAK43919.1|AF370600_1 putative protein kinase [Arabidopsis thaliana] gb|AAB80675.1| putative protein kinase [Arabidopsis thaliana] gb|ACI49790.1| A…	8e-43	ref|XP_002881290.1| hypothetical protein ARALYDRAFT_482304 [Arabidopsis lyrata subsp. lyrata]	2e-42	ref|XP_002881290.1| hypothetical protein ARALYDRAFT_482304 [Arabidopsis lyrata subsp. lyrata] gb|EFH57549.1| hypothetical protein ARALYDRAFT_482304 [Arabidopsis lyrata subsp. lyrata]	2e-42	ref|XP_006338272.1| PREDICTED: lysM domain receptor-like kinase 4-like [Solanum tuberosum]	2e-76	ref|XP_006338272.1| PREDICTED: lysM domain receptor-like kinase 4-like [Solanum tuberosum]	3e-76	ref|XP_004232089.1| PREDICTED: lysM domain receptor-like kinase 4-like [Solanum lycopersicum]	1e-74	ref|XP_004232089.1| PREDICTED: lysM domain receptor-like kinase 4-like [Solanum lycopersicum]	2e-74	1617596_at
9	0.000425009	1606934_at	3.81152	3.82493	3.3305	4.17593	4.06621	4.04976	5.86513	5.32515	6.29898	1606934_at	3.65565	4.0973	5.82975	2.1741	0.441649	4.51305	1.35816	1606934_at	0.000425009	gb:CF207477	gi:33401850	CAB20001_IVa_Ra_D12 Cabernet SauvignonFlower bloom - CAB2 Vitis vinifera cDNA clone CAB20001_IVa_Ra_D12 3'.	VIT_14s0060g00650	No hit	No hit	14:581040-581606	ref|XP_002280920.1| PREDICTED: uncharacterized protein LOC100247811 [Vitis vinifera]	7e-07	emb|CAN71133.1| hypothetical protein VITISV_025406 [Vitis vinifera]	4e-51	ref|NP_199408.1| GDSL esterase/lipase [Arabidopsis thaliana]	0.070	gb|AAM61295.1| GDSL-motif lipase/hydrolase-like protein [Arabidopsis thaliana]	0.13	ref|XP_002878178.1| hypothetical protein ARALYDRAFT_486243 [Arabidopsis lyrata subsp. lyrata]	0.19	ref|XP_002878178.1| hypothetical protein ARALYDRAFT_486243 [Arabidopsis lyrata subsp. lyrata] gb|EFH54437.1| hypothetical protein ARALYDRAFT_486243 [Arabidopsis lyrata subsp. lyrata]	0.20	ref|XP_006357056.1| PREDICTED: uncharacterized protein DDB_G0271670-like [Solanum tuberosum]	0.36	ref|XP_006357056.1| PREDICTED: uncharacterized protein DDB_G0271670-like [Solanum tuberosum]	2.2	ref|XP_004230337.1| PREDICTED: uncharacterized protein LOC101258195 [Solanum lycopersicum]	0.004	ref|XP_004230337.1| PREDICTED: uncharacterized protein LOC101258195 [Solanum lycopersicum]	0.004	1606934_at
10	4.06827e-05	1620065_at	7.43555	7.46387	7.50948	7.2099	7.56926	7.49448	9.52078	9.96989	9.26984	1620065_at	7.46963	7.42455	9.58684	2.1172	-0.0450833	4.33852	0.969234	1620065_at	4.06827e-05	gb:CD798903	gi:32457729	EST 12564 Green Grape (harvested at 9 a.m.)Pedicles Lambda Triplex2 Library Vitis vinifera cDNA cloneP3CH09GP004C09 3'.	VIT_11s0016g04160	SULTR3_5	Sulfate transporter 3.5	11:3394736-3399120	ref|XP_002281248.1| PREDICTED: probable sulfate transporter 3.5 [Vitis vinifera]	1e-34	ref|XP_002281248.1| PREDICTED: probable sulfate transporter 3.5 [Vitis vinifera] emb|CBI28094.3| unnamed protein product [Vitis vinifera]	3e-34	ref|NP_568377.1| sulfate transporter 3;5 [Arabidopsis thaliana]	1e-08	ref|NP_568377.1| sulfate transporter 3;5 [Arabidopsis thaliana] sp|Q94LW6.1|SUT35_ARATH RecName: Full=Probable sulfate transporter 3.5 dbj|BAB55634.1| sulfate transporter [Arabidopsis thaliana] dbj|BAE98883.1| sulfate transporter [Arabidopsis thaliana] gb|AED92729.1| sulfate transporter 3;5 [Arabidopsis thaliana]	2e-08	ref|XP_002873955.1| SULTR3_5 [Arabidopsis lyrata subsp. lyrata]	3e-09	ref|XP_002873955.1| SULTR3_5 [Arabidopsis lyrata subsp. lyrata] gb|EFH50214.1| SULTR3_5 [Arabidopsis lyrata subsp. lyrata]	3e-09	ref|XP_006366873.1| PREDICTED: probable sulfate transporter 3.5-like [Solanum tuberosum]	2e-10	ref|XP_006366873.1| PREDICTED: probable sulfate transporter 3.5-like [Solanum tuberosum]	2e-10	ref|XP_004251594.1| PREDICTED: probable sulfate transporter 3.5-like [Solanum lycopersicum]	1e-11	ref|XP_004251594.1| PREDICTED: probable sulfate transporter 3.5-like [Solanum lycopersicum]	1e-11	1620065_at
11	0.000130298	1618966_at	6.01764	5.38801	5.27881	6.28451	6.1853	6.04053	7.54276	7.64633	7.64731	1618966_at	5.56148	6.17011	7.61213	2.05065	0.608628	4.14293	1.52481	1618966_at	0.000130298	gb:CF605835	gi:37186482	RADIC01_001598 Grape Root pSPORT1 LibraryVitis vinifera cDNA 5'.	VIT_13s0019g03520	No hit	No hit	13:4655017-4655413	ref|XP_003633466.1| PREDICTED: uncharacterized protein LOC100853139 [Vitis vinifera]	8e-21	ref|XP_003633466.1| PREDICTED: uncharacterized protein LOC100853139 [Vitis vinifera]	2e-20	ref|NP_565675.1| uncharacterized protein [Arabidopsis thaliana]	0.023	ref|NP_565675.1| uncharacterized protein [Arabidopsis thaliana] gb|AAD21491.1| expressed protein [Arabidopsis thaliana] gb|ABD60683.1| At2g28570 [Arabidopsis thaliana] gb|AEC08144.1| uncharacterized protein AT2G28570 [Arabidopsis thaliana]	0.045	ref|XP_002879165.1| hypothetical protein ARALYDRAFT_901802 [Arabidopsis lyrata subsp. lyrata]	0.0006	ref|XP_002879165.1| hypothetical protein ARALYDRAFT_901802 [Arabidopsis lyrata subsp. lyrata] gb|EFH55424.1| hypothetical protein ARALYDRAFT_901802 [Arabidopsis lyrata subsp. lyrata]	0.0007	ref|XP_006355609.1| PREDICTED: probable purine permease 10-like [Solanum tuberosum]	0.12	ref|XP_006355609.1| PREDICTED: probable purine permease 10-like [Solanum tuberosum]	0.12	ref|XP_004233086.1| PREDICTED: probable purine permease 9-like [Solanum lycopersicum]	1.5	ref|XP_004233086.1| PREDICTED: probable purine permease 9-like [Solanum lycopersicum]	1.6	1618966_at
12	0.00319577	1606540_s_at	2.72318	2.89031	2.78365	3.19414	3.82715	3.96735	4.27819	5.48931	4.7728	1606540_s_at	2.79905	3.66288	4.84677	2.04772	0.863831	4.13452	1.81986	1606540_s_at	0.00319577	gb:CF206712.1	gi:33401085	RR890915I0007_IIc_Rc_B08 Vitis sp.RR890915I Vitis hybrid cultivar cDNA clone RR890915I0007_IIc_Rc_B083'.	VIT_08s0007g01060	P5CS1	Delta 1-pyrroline-5-carboxylate synthetase (P5CS)	8:15161601-15170227	ref|XP_002273256.2| PREDICTED: delta-1-pyrroline-5-carboxylate synthase [Vitis vinifera]	7e-06	emb|CAN78510.1| hypothetical protein VITISV_031643 [Vitis vinifera]	7e-16	ref|NP_181939.1| MLO-like protein 15 [Arabidopsis thaliana]	2.9	ref|NP_181939.1| MLO-like protein 15 [Arabidopsis thaliana] sp|O80580.1|MLO15_ARATH RecName: Full=MLO-like protein 15; Short=AtMlo15 gb|AAK53808.1|AF369576_1 membrane protein Mlo15 [Arabidopsis thaliana] gb|AAC23431.1| similar to Mlo proteins from H. vulgare [Arabidopsis thaliana] gb|AEC10376.1| MLO-like protein 15 [Arabidopsis thaliana]	5.6	ref|XP_002882708.1| hypothetical protein ARALYDRAFT_478446 [Arabidopsis lyrata subsp. lyrata]	8.8	ref|XP_002882708.1| hypothetical protein ARALYDRAFT_478446 [Arabidopsis lyrata subsp. lyrata] gb|EFH58967.1| hypothetical protein ARALYDRAFT_478446 [Arabidopsis lyrata subsp. lyrata]	9.2	ref|XP_006343864.1| PREDICTED: endoglucanase 6-like [Solanum tuberosum]	0.043	ref|XP_006343864.1| PREDICTED: endoglucanase 6-like [Solanum tuberosum]	0.26	ref|NP_001234172.1| endo-beta-1,4-D-glucanase precursor [Solanum lycopersicum]	0.64	ref|NP_001234172.1| endo-beta-1,4-D-glucanase precursor [Solanum lycopersicum] gb|AAD08699.1| endo-beta-1,4-D-glucanase [Solanum lycopersicum]	0.67	1606540_s_at
13	0.000132161	1613204_at	6.31159	6.74056	6.43163	7.19227	7.03301	6.80565	8.27362	8.72263	8.2435	1613204_at	6.49459	7.01031	8.41325	1.91866	0.515718	3.78071	1.42971	1613204_at	0.000132161	gb:AF501625.1	gi:30315016	Vitis vinifera glutathione-S-transferasemRNA, complete cds	VIT_19s0027g00460	GSTU25	Glutathione S-transferase 25 GSTU25	19:19309601-19310654	ref|XP_002269705.1| PREDICTED: probable glutathione S-transferase-like [Vitis vinifera]	2e-82	gb|AAP30740.1| glutathione-S-transferase [Vitis vinifera]	9e-91	ref|NP_173161.1| glutathione S-transferase TAU 25 [Arabidopsis thaliana]	4e-76	ref|NP_173161.1| glutathione S-transferase TAU 25 [Arabidopsis thaliana] sp|Q9SHH7.1|GSTUP_ARATH RecName: Full=Glutathione S-transferase U25; Short=AtGSTU25; AltName: Full=GST class-tau member 25 gb|AAD50015.1|AC007651_10 Putative glutathione transferase [Arabidopsis thaliana] dbj|BAC43490.1| putative glutathione transferase [Arabidopsis thaliana] gb|AAO64063.1| putative glutathione transferase […	7e-76	ref|XP_002890208.1| predicted protein [Arabidopsis lyrata subsp. lyrata]	2e-70	ref|XP_002890208.1| predicted protein [Arabidopsis lyrata subsp. lyrata] gb|EFH66467.1| predicted protein [Arabidopsis lyrata subsp. lyrata]	2e-70	ref|XP_006366776.1| PREDICTED: probable glutathione S-transferase-like [Solanum tuberosum]	4e-76	ref|XP_006366776.1| PREDICTED: probable glutathione S-transferase-like [Solanum tuberosum]	4e-76	ref|NP_001234094.1| uncharacterized protein LOC543817 [Solanum lycopersicum]	1e-68	ref|NP_001234094.1| uncharacterized protein LOC543817 [Solanum lycopersicum] gb|AAG16760.1| putative glutathione S-transferase T5 [Solanum lycopersicum]	1e-68	1613204_at
14	0.0027353	1622291_at	4.21005	3.84827	3.2759	4.75493	4.65819	4.54865	5.53168	6.21051	5.32646	1622291_at	3.77807	4.65392	5.68955	1.91148	0.875851	3.76195	1.83509	1622291_at	0.0027353	gb:CF518951	gi:34550733	CAP0006_IR_C11 Vitis vinifera cv. cabernetsauvignon (Clone 8) Petiole - CAP Vitis vinifera cDNA cloneCAP0006_IR_C11 3'.	N\A	N\A	N\A	N\A	ref|XP_002271612.1| PREDICTED: vinorine synthase-like [Vitis vinifera]	1e-133	ref|XP_002271612.1| PREDICTED: vinorine synthase-like [Vitis vinifera]	3e-133	ref|NP_189233.1| HXXXD-type acyl-transferase-like protein [Arabidopsis thaliana]	1e-36	dbj|BAB01067.1| acetyltranferase-like protein [Arabidopsis thaliana]	3e-36	ref|XP_002875299.1| transferase family protein [Arabidopsis lyrata subsp. lyrata]	5e-36	ref|XP_002875299.1| transferase family protein [Arabidopsis lyrata subsp. lyrata] gb|EFH51558.1| transferase family protein [Arabidopsis lyrata subsp. lyrata]	6e-36	ref|XP_006342247.1| PREDICTED: salutaridinol 7-O-acetyltransferase-like [Solanum tuberosum]	2e-36	ref|XP_006342247.1| PREDICTED: salutaridinol 7-O-acetyltransferase-like [Solanum tuberosum]	2e-36	ref|XP_004238629.1| PREDICTED: vinorine synthase-like [Solanum lycopersicum]	7e-36	ref|XP_004238629.1| PREDICTED: vinorine synthase-like [Solanum lycopersicum]	8e-36	1622291_at
15	0.00517752	1613379_at	4.90789	3.60487	4.48918	4.79798	4.47744	4.90789	6.48024	6.36063	5.81205	1613379_at	4.33398	4.72777	6.21764	1.88366	0.393792	3.69011	1.31384	1613379_at	0.00517752	gb:CD720218	gi:32271059	VVB169G09_412343 An expressed sequence tagdatabase for abiotic stressed leaves of Vitis vinifera var. ChardonnayVitis vinifera cDNA clone VVB169G09 5.	VIT_13s0019g03520	No hit	No hit	13:4655017-4655413	ref|XP_003633466.1| PREDICTED: uncharacterized protein LOC100853139 [Vitis vinifera]	0.002	ref|XP_003633466.1| PREDICTED: uncharacterized protein LOC100853139 [Vitis vinifera]	0.004	ref|NP_565675.1| uncharacterized protein [Arabidopsis thaliana]	0.022	ref|NP_565675.1| uncharacterized protein [Arabidopsis thaliana] gb|AAD21491.1| expressed protein [Arabidopsis thaliana] gb|ABD60683.1| At2g28570 [Arabidopsis thaliana] gb|AEC08144.1| uncharacterized protein AT2G28570 [Arabidopsis thaliana]	0.044	ref|XP_002879165.1| hypothetical protein ARALYDRAFT_901802 [Arabidopsis lyrata subsp. lyrata]	0.17	ref|XP_002879165.1| hypothetical protein ARALYDRAFT_901802 [Arabidopsis lyrata subsp. lyrata] gb|EFH55424.1| hypothetical protein ARALYDRAFT_901802 [Arabidopsis lyrata subsp. lyrata]	0.18	ref|XP_006351359.1| PREDICTED: pre-mRNA-splicing factor prp12-like isoform X2 [Solanum tuberosum]	0.59	ref|XP_006351359.1| PREDICTED: pre-mRNA-splicing factor prp12-like isoform X2 [Solanum tuberosum]	0.62	ref|XP_004240656.1| PREDICTED: uncharacterized protein LOC101250021 [Solanum lycopersicum]	2.2	ref|XP_004240656.1| PREDICTED: uncharacterized protein LOC101250021 [Solanum lycopersicum]	2.3	1613379_at
16	0.00466177	1619930_a_at	3.60225	3.88299	3.95547	3.68996	4.06344	4.2759	4.85445	6.07547	6.1032	1619930_a_at	3.81357	4.00976	5.67771	1.86413	0.196192	3.64049	1.14567	1619930_a_at	0.00466177	gb:CB349724	gi:29783518	CAB2SG0007_IIIaF_B05 Cabernet SauvignonBerry - CAB2SG Vitis vinifera cDNA clone CAB2SG0007_IIIaF_B05 5'.	VIT_15s0024g01170	No hit	No hit	15:2230223-2235131	ref|XP_002266240.1| PREDICTED: uncharacterized protein LOC100260757 [Vitis vinifera]	2e-102	emb|CBI39984.3| unnamed protein product [Vitis vinifera]	1e-102	ref|NP_188959.3| HR-like lesion-inducing protein-like protein [Arabidopsis thaliana]	4.0	ref|NP_188959.3| HR-like lesion-inducing protein-like protein [Arabidopsis thaliana] dbj|BAA95731.1| HR-like lesion-inducing protein [Arabidopsis thaliana] gb|AEE76732.1| HR-like lesion-inducing protein-like protein [Arabidopsis thaliana]	7.7	ref|XP_002876439.1| hypothetical protein ARALYDRAFT_486235 [Arabidopsis lyrata subsp. lyrata]	0.84	ref|XP_002876439.1| hypothetical protein ARALYDRAFT_486235 [Arabidopsis lyrata subsp. lyrata] gb|EFH52698.1| hypothetical protein ARALYDRAFT_486235 [Arabidopsis lyrata subsp. lyrata]	0.88	N/A	N/A	N/A	N/A	ref|XP_004236957.1| PREDICTED: putative late blight resistance protein homolog R1A-10-like [Solanum lycopersicum]	8.0	ref|XP_004236957.1| PREDICTED: putative late blight resistance protein homolog R1A-10-like [Solanum lycopersicum]	8.3	1619930_a_at
17	0.00157196	1611964_at	2.67343	2.73006	3.0211	2.65562	3.21211	3.21751	4.066	4.90197	4.99774	1611964_at	2.80819	3.02841	4.65523	1.84704	0.22022	3.59761	1.16491	1611964_at	0.00157196	gb:CF205574.1	gi:33399947	RR890915I0005_IIIb_Rb_H04 Vitis sp.RR890915I Vitis hybrid cultivar cDNA clone RR890915I0005_IIIb_Rb_H043'.	VIT_01s0127g00700	Unknown protein	Unknown protein	1:8036754-8037995	ref|XP_003631260.1| PREDICTED: uncharacterized protein LOC100852726 [Vitis vinifera]	3e-16	ref|XP_003631260.1| PREDICTED: uncharacterized protein LOC100852726 [Vitis vinifera]	7e-16	ref|NP_564988.1| uncharacterized protein [Arabidopsis thaliana]	1e-09	ref|NP_564988.1| uncharacterized protein [Arabidopsis thaliana] gb|AAC18798.1| F17O7.4 [Arabidopsis thaliana] gb|AAK73947.1| At1g70420/F17O7_4 [Arabidopsis thaliana] gb|AAM70524.1| At1g70420/F17O7_4 [Arabidopsis thaliana] gb|AEE35060.1| uncharacterized protein AT1G70420 [Arabidopsis thaliana]	3e-09	ref|XP_002888779.1| hypothetical protein ARALYDRAFT_476162 [Arabidopsis lyrata subsp. lyrata]	7e-10	ref|XP_002888779.1| hypothetical protein ARALYDRAFT_476162 [Arabidopsis lyrata subsp. lyrata] gb|EFH65038.1| hypothetical protein ARALYDRAFT_476162 [Arabidopsis lyrata subsp. lyrata]	7e-10	ref|XP_006354320.1| PREDICTED: uncharacterized protein LOC102587306 [Solanum tuberosum]	1e-09	ref|XP_006354320.1| PREDICTED: uncharacterized protein LOC102587306 [Solanum tuberosum]	1e-09	ref|XP_004238656.1| PREDICTED: uncharacterized protein LOC101248673 [Solanum lycopersicum]	8e-09	ref|XP_004238656.1| PREDICTED: uncharacterized protein LOC101248673 [Solanum lycopersicum]	8e-09	1611964_at
18	0.0053707	1617269_at	6.82991	7.56496	7.89419	8.43186	8.52925	8.77281	8.72268	9.55995	9.49237	1617269_at	7.42969	8.57797	9.25833	1.82865	1.14829	3.55204	2.21651	1617269_at	0.0053707	gb:CF514131	gi:34545899	CAbud0007_IVR_H08 Vitis vinifera cv.cabernet sauvignon (Clone 8) Bud - CABUD Vitis vinifera cDNA cloneCAbud0007_IVR_H08 3'.	VIT_04s0008g02510	kinase	Receptor kinase homolog LRK10	4:2071153-2073104	ref|XP_002282725.1| PREDICTED: G-type lectin S-receptor-like serine/threonine-protein kinase At1g34300-like [Vitis vinifera]	3e-110	ref|XP_002282725.1| PREDICTED: G-type lectin S-receptor-like serine/threonine-protein kinase At1g34300-like [Vitis vinifera]	9e-110	ref|NP_176871.2| probable receptor-like protein kinase [Arabidopsis thaliana]	9e-24	ref|NP_176871.2| probable receptor-like protein kinase [Arabidopsis thaliana] sp|Q3ECH2.2|Y1670_ARATH RecName: Full=Probable receptor-like protein kinase At1g67000; Flags: Precursor gb|AEE34582.1| probable receptor-like protein kinase [Arabidopsis thaliana]	2e-23	ref|XP_002887088.1| hypothetical protein ARALYDRAFT_475786 [Arabidopsis lyrata subsp. lyrata]	8e-22	ref|XP_002887088.1| hypothetical protein ARALYDRAFT_475786 [Arabidopsis lyrata subsp. lyrata] gb|EFH63347.1| hypothetical protein ARALYDRAFT_475786 [Arabidopsis lyrata subsp. lyrata]	9e-22	ref|XP_006348216.1| PREDICTED: probable receptor-like protein kinase At1g67000-like, partial [Solanum tuberosum]	1e-21	ref|XP_006348216.1| PREDICTED: probable receptor-like protein kinase At1g67000-like, partial [Solanum tuberosum]	1e-21	ref|XP_004237005.1| PREDICTED: probable receptor-like protein kinase At5g39020-like [Solanum lycopersicum]	7e-21	ref|XP_004237005.1| PREDICTED: probable receptor-like protein kinase At5g39020-like [Solanum lycopersicum]	7e-21	1617269_at
19	0.00178928	1620518_at	5.91343	5.38162	4.94388	6.63795	6.45121	6.1939	6.95061	7.33679	7.36933	1620518_at	5.41298	6.42769	7.21891	1.80593	1.01471	3.49655	2.0205	1620518_at	0.00178928	gb:CF201341.1	gi:33395714	RR890915N0003_IIIa_Ra_A09 Vitis sp.RR890915N Vitis hybrid cultivar cDNA clone RR890915N0003_IIIa_Ra_A093'.	VIT_19s0135g00030	OMT1	Caffeate 3-O-methyltransferase 1	19:14523826-14525578	ref|XP_002268308.1| PREDICTED: caffeic acid 3-O-methyltransferase-like [Vitis vinifera]	2.4	emb|CBI22124.3| unnamed protein product [Vitis vinifera]	6.8	ref|NP_567973.1| beta-galactosidase 11 [Arabidopsis thaliana]	1.2	emb|CAA17766.1| beta-galactosidase-like protein [Arabidopsis thaliana] emb|CAB80218.1| beta-galactosidase-like protein [Arabidopsis thaliana]	2.3	ref|XP_002867095.1| beta-galactosidase 11 [Arabidopsis lyrata subsp. lyrata]	1.0	ref|XP_002867095.1| beta-galactosidase 11 [Arabidopsis lyrata subsp. lyrata] gb|EFH43354.1| beta-galactosidase 11 [Arabidopsis lyrata subsp. lyrata]	1.1	ref|XP_006367140.1| PREDICTED: probable LRR receptor-like serine/threonine-protein kinase At3g47570-like [Solanum tuberosum]	3.4	ref|XP_006367140.1| PREDICTED: probable LRR receptor-like serine/threonine-protein kinase At3g47570-like [Solanum tuberosum]	3.6	ref|XP_004247975.1| PREDICTED: uncharacterized protein LOC101253626 [Solanum lycopersicum]	2.7	ref|XP_004247975.1| PREDICTED: uncharacterized protein LOC101253626 [Solanum lycopersicum]	2.8	1620518_at
20	0.00324034	1610180_at	5.87634	5.64004	5.79239	6.46313	6.95564	6.89827	6.92098	7.7117	8.04214	1610180_at	5.76959	6.77235	7.55827	1.78868	1.00276	3.455	2.00383	1610180_at	0.00324034	gb:BQ797879	gi:22012845	EST 6817 Ripening Grape berries Lambda ZapII Library Vitis vinifera cDNA clone RT091D12 3'.	VIT_01s0011g05470	PGPS/D12	PGPS/D12	1:5123104-5124396	ref|XP_002284819.1| PREDICTED: protein PLANT CADMIUM RESISTANCE 2 [Vitis vinifera]	6e-92	ref|XP_002284819.1| PREDICTED: protein PLANT CADMIUM RESISTANCE 2 [Vitis vinifera] emb|CBI26853.3| unnamed protein product [Vitis vinifera]	2e-91	ref|NP_172940.1| cadmium resistance protein 2 [Arabidopsis thaliana]	3e-53	ref|NP_172940.1| cadmium resistance protein 2 [Arabidopsis thaliana] sp|Q9LQU4.1|PCR2_ARATH RecName: Full=Protein PLANT CADMIUM RESISTANCE 2; Short=AtPCR2 gb|AAF79235.1|AC006917_20 F10B6.27 [Arabidopsis thaliana] gb|AAL62389.1| unknown protein [Arabidopsis thaliana] gb|AAM48020.1| unknown protein [Arabidopsis thaliana] gb|AEE29237.1| cadmium resistance protein 2 [Arabidopsis thaliana]	6e-53	ref|XP_002892834.1| predicted protein [Arabidopsis lyrata subsp. lyrata]	1e-51	ref|XP_002892834.1| predicted protein [Arabidopsis lyrata subsp. lyrata] gb|EFH69093.1| predicted protein [Arabidopsis lyrata subsp. lyrata]	1e-51	ref|XP_006355072.1| PREDICTED: cell number regulator 2-like [Solanum tuberosum]	6e-66	ref|XP_006355072.1| PREDICTED: cell number regulator 2-like [Solanum tuberosum]	7e-66	ref|XP_004236941.1| PREDICTED: protein PLANT CADMIUM RESISTANCE 2-like [Solanum lycopersicum]	2e-66	ref|XP_004236941.1| PREDICTED: protein PLANT CADMIUM RESISTANCE 2-like [Solanum lycopersicum]	2e-66	1610180_at
21	0.00350786	1609608_at	4.71201	3.47368	3.95329	4.47277	4.04785	4.31495	5.74733	6.10309	5.61284	1609608_at	4.04633	4.27852	5.82109	1.77476	0.232195	3.42181	1.17462	1609608_at	0.00350786	gb:CD720218	gi:32271059	VVB169G09_412343 An expressed sequence tagdatabase for abiotic stressed leaves of Vitis vinifera var. ChardonnayVitis vinifera cDNA clone VVB169G09 5.	VIT_13s0019g03520	No hit	No hit	13:4655017-4655413	ref|XP_003633466.1| PREDICTED: uncharacterized protein LOC100853139 [Vitis vinifera]	0.0004	ref|XP_003633466.1| PREDICTED: uncharacterized protein LOC100853139 [Vitis vinifera]	0.004	ref|NP_565675.1| uncharacterized protein [Arabidopsis thaliana]	0.022	ref|NP_565675.1| uncharacterized protein [Arabidopsis thaliana] gb|AAD21491.1| expressed protein [Arabidopsis thaliana] gb|ABD60683.1| At2g28570 [Arabidopsis thaliana] gb|AEC08144.1| uncharacterized protein AT2G28570 [Arabidopsis thaliana]	0.044	ref|XP_002879165.1| hypothetical protein ARALYDRAFT_901802 [Arabidopsis lyrata subsp. lyrata]	0.028	ref|XP_002879165.1| hypothetical protein ARALYDRAFT_901802 [Arabidopsis lyrata subsp. lyrata] gb|EFH55424.1| hypothetical protein ARALYDRAFT_901802 [Arabidopsis lyrata subsp. lyrata]	0.18	ref|XP_006351359.1| PREDICTED: pre-mRNA-splicing factor prp12-like isoform X2 [Solanum tuberosum]	0.10	ref|XP_006351359.1| PREDICTED: pre-mRNA-splicing factor prp12-like isoform X2 [Solanum tuberosum]	0.62	ref|XP_004240656.1| PREDICTED: uncharacterized protein LOC101250021 [Solanum lycopersicum]	2.2	ref|XP_004240656.1| PREDICTED: uncharacterized protein LOC101250021 [Solanum lycopersicum]	2.3	1609608_at
22	0.000189707	1618657_at	4.77452	4.85982	4.86632	3.84535	4.05331	4.78173	6.58704	6.38654	6.6519	1618657_at	4.83355	4.2268	6.54182	1.70827	-0.606758	3.26769	0.656671	1618657_at	0.000189707	gb:CF211626	gi:33405999	CGF1000666_E06 Vitis vinifera cv. cabernetsauvignon Stem - CAST Vitis vinifera cDNA clone CAST0004_IVR_E06 3'.	VIT_15s0046g02000	pectinase	Polygalacturonase GH28	15:18819117-18821528	ref|XP_003633958.1| PREDICTED: probable polygalacturonase-like [Vitis vinifera]	1e-147	ref|XP_003633958.1| PREDICTED: probable polygalacturonase-like [Vitis vinifera]	3e-147	ref|NP_194081.1| putative polygalacturonase [Arabidopsis thaliana]	6e-102	ref|NP_194081.1| putative polygalacturonase [Arabidopsis thaliana] emb|CAA20471.1| putative protein [Arabidopsis thaliana] emb|CAB79305.1| putative protein [Arabidopsis thaliana] gb|AAN13048.1| unknown protein [Arabidopsis thaliana] dbj|BAD95012.1| hypothetical protein [Arabidopsis thaliana] gb|AEE84768.1| putative polygalacturonase [Arabidopsis thaliana]	1e-101	ref|XP_002869777.1| glycoside hydrolase family 28 protein [Arabidopsis lyrata subsp. lyrata]	4e-102	ref|XP_002869777.1| glycoside hydrolase family 28 protein [Arabidopsis lyrata subsp. lyrata] gb|EFH46036.1| glycoside hydrolase family 28 protein [Arabidopsis lyrata subsp. lyrata]	4e-102	ref|XP_006345581.1| PREDICTED: probable polygalacturonase-like isoform X1 [Solanum tuberosum]	1e-117	ref|XP_006345581.1| PREDICTED: probable polygalacturonase-like isoform X1 [Solanum tuberosum]	1e-117	ref|XP_004240097.1| PREDICTED: probable polygalacturonase-like [Solanum lycopersicum]	3e-117	ref|XP_004240097.1| PREDICTED: probable polygalacturonase-like [Solanum lycopersicum]	3e-117	1618657_at
23	0.00219862	1619137_at	6.25711	5.94488	5.99439	6.47747	6.4015	6.42214	7.80589	8.16198	7.09569	1619137_at	6.06546	6.43371	7.68785	1.62239	0.368247	3.07886	1.29078	1619137_at	0.00219862	gb:CF516636	gi:34548404	CAP0003_IIIR_D11 Vitis vinifera cv.cabernet sauvignon (Clone 8) Petiole - CAP Vitis vinifera cDNA cloneCAP0003_IIIR_D11 3'.	VIT_18s0001g07770	Unknown protein	Unknown protein	18:6210914-6213248	ref|XP_002285635.1| PREDICTED: uncharacterized protein C6C3.02c [Vitis vinifera]	1e-52	ref|XP_002285635.1| PREDICTED: uncharacterized protein C6C3.02c [Vitis vinifera] emb|CBI19289.3| unnamed protein product [Vitis vinifera]	4e-52	ref|NP_201245.1| uncharacterized protein [Arabidopsis thaliana]	2e-32	ref|NP_201245.1| uncharacterized protein [Arabidopsis thaliana] dbj|BAB09871.1| unnamed protein product [Arabidopsis thaliana] gb|AAK59405.1| unknown protein [Arabidopsis thaliana] gb|AAL34219.1| unknown protein [Arabidopsis thaliana] gb|AED97887.1| uncharacterized protein AT5G64400 [Arabidopsis thaliana]	4e-32	ref|XP_002864899.1| hypothetical protein ARALYDRAFT_496648 [Arabidopsis lyrata subsp. lyrata]	1e-32	ref|XP_002864899.1| hypothetical protein ARALYDRAFT_496648 [Arabidopsis lyrata subsp. lyrata] gb|EFH41158.1| hypothetical protein ARALYDRAFT_496648 [Arabidopsis lyrata subsp. lyrata]	1e-32	ref|XP_006359781.1| PREDICTED: uncharacterized protein C6C3.02c-like [Solanum tuberosum]	3e-35	ref|XP_006359781.1| PREDICTED: uncharacterized protein C6C3.02c-like [Solanum tuberosum]	4e-35	ref|XP_004248792.1| PREDICTED: uncharacterized protein C6C3.02c-like isoform 2 [Solanum lycopersicum]	3e-32	ref|XP_004248792.1| PREDICTED: uncharacterized protein C6C3.02c-like isoform 2 [Solanum lycopersicum]	3e-32	1619137_at
24	0.00468103	1615200_at	9.14743	9.48866	9.89766	9.93558	10.4183	10.7843	10.9973	11.3725	10.9233	1615200_at	9.51125	10.3794	11.0977	1.58645	0.868152	3.0031	1.82532	1615200_at	0.00468103	gb:CF608514	gi:37189165	GERMO01_000189 Grape Shoot pSPORT1 LibraryVitis vinifera cDNA 5'.	VIT_13s0019g01890	RTFL8	DVL11/RTFL8 (ROTUNDIFOLIA like 8)	13:3227777-3228605	ref|XP_002283227.1| PREDICTED: uncharacterized protein LOC100263265 [Vitis vinifera]	1e-08	emb|CAN67911.1| hypothetical protein VITISV_024942 [Vitis vinifera]	4e-08	ref|NP_001078384.1| protein rotundifolia like 12 [Arabidopsis thaliana]	2e-14	ref|NP_001078384.1| protein rotundifolia like 12 [Arabidopsis thaliana] tpg|DAA02281.1| TPA_exp: DVL10 [Arabidopsis thaliana] gb|AEE83274.1| protein rotundifolia like 12 [Arabidopsis thaliana]	4e-14	ref|XP_002863136.1| hypothetical protein ARALYDRAFT_332982 [Arabidopsis lyrata subsp. lyrata]	5e-15	ref|XP_002863136.1| hypothetical protein ARALYDRAFT_332982 [Arabidopsis lyrata subsp. lyrata] gb|EFH39395.1| hypothetical protein ARALYDRAFT_332982 [Arabidopsis lyrata subsp. lyrata]	6e-15	ref|XP_006353452.1| PREDICTED: uncharacterized protein LOC102590540 [Solanum tuberosum]	2e-14	ref|XP_006353452.1| PREDICTED: uncharacterized protein LOC102590540 [Solanum tuberosum]	2e-14	ref|XP_004240367.1| PREDICTED: uncharacterized protein LOC101255698 [Solanum lycopersicum]	3e-06	ref|XP_004240367.1| PREDICTED: uncharacterized protein LOC101255698 [Solanum lycopersicum]	3e-06	1615200_at
25	0.000467064	1619261_s_at	5.18192	5.00737	5.24583	5.66262	5.54841	5.98025	6.53921	6.53753	7.06805	1619261_s_at	5.14504	5.73042	6.71493	1.56989	0.585383	2.96882	1.50044	1619261_s_at	0.000467064	gb:CB982969	gi:30306175	CAB70007_IVaR_G07 Cabernet Sauvignon BerryPost-Veraison - CAB7 Vitis vinifera cDNA clone CAB70007_IVaR_G07 3'.	VIT_03s0038g01650	N\A	N\A	3_random:1132903-1137864	ref|XP_002267698.1| PREDICTED: HVA22-like protein a [Vitis vinifera]	3e-120	emb|CBI29374.3| unnamed protein product [Vitis vinifera]	1e-121	ref|NP_177592.1| HVA22-like protein A [Arabidopsis thaliana]	6e-42	ref|NP_177592.1| HVA22-like protein A [Arabidopsis thaliana] sp|Q9S7V4.1|HA22A_ARATH RecName: Full=HVA22-like protein a; Short=AtHVA22a gb|AAD31885.1|AF141977_1 AtHVA22a [Arabidopsis thaliana] gb|AAG52361.1|AC011765_13 AtHVA22a; 65476-64429 [Arabidopsis thaliana] gb|AAD31879.1| AtHVA22a [Arabidopsis thaliana] dbj|BAC43415.1| putative AtHVA22a [Arabidopsis thaliana] gb|AAO63912.1| putative AtHVA22…	1e-41	ref|XP_002888982.1| hypothetical protein ARALYDRAFT_476588 [Arabidopsis lyrata subsp. lyrata]	2e-41	ref|XP_002888982.1| hypothetical protein ARALYDRAFT_476588 [Arabidopsis lyrata subsp. lyrata] gb|EFH65241.1| hypothetical protein ARALYDRAFT_476588 [Arabidopsis lyrata subsp. lyrata]	2e-41	ref|XP_006359780.1| PREDICTED: uncharacterized protein LOC102601879 [Solanum tuberosum]	4e-42	ref|XP_006359780.1| PREDICTED: uncharacterized protein LOC102601879 [Solanum tuberosum]	4e-42	ref|XP_004248789.1| PREDICTED: uncharacterized protein LOC101266465 [Solanum lycopersicum]	3e-43	ref|XP_004248789.1| PREDICTED: uncharacterized protein LOC101266465 [Solanum lycopersicum]	3e-43	1619261_s_at
26	0.00359534	1619229_x_at	3.7904	3.3949	3.17953	4.10376	4.05932	3.96296	4.51651	5.48012	5.02616	1619229_x_at	3.45494	4.04201	5.00759	1.55265	0.587071	2.93356	1.50219	1619229_x_at	0.00359534	gb:AY427105.1	gi:38045679	Vitis amurensis isolate rgVamu090resistance protein candidate gene, partial cds	N\A	N\A	N\A	N\A	ref|XP_003633500.1| PREDICTED: TMV resistance protein N-like [Vitis vinifera]	3e-85	ref|XP_003633500.1| PREDICTED: TMV resistance protein N-like [Vitis vinifera]	7e-85	ref|NP_196686.1| TIR-NBS-LRR class disease resistance protein [Arabidopsis thaliana]	7e-32	ref|NP_196686.1| TIR-NBS-LRR class disease resistance protein [Arabidopsis thaliana] emb|CAB96660.1| RPP1 disease resistance protein-like [Arabidopsis thaliana] gb|AED91652.1| TIR-NBS-LRR class disease resistance protein [Arabidopsis thaliana]	1e-31	ref|XP_002871778.1| hypothetical protein ARALYDRAFT_488633 [Arabidopsis lyrata subsp. lyrata]	5e-29	ref|XP_002871778.1| hypothetical protein ARALYDRAFT_488633 [Arabidopsis lyrata subsp. lyrata] gb|EFH48037.1| hypothetical protein ARALYDRAFT_488633 [Arabidopsis lyrata subsp. lyrata]	5e-29	ref|XP_006367171.1| PREDICTED: TMV resistance protein N-like [Solanum tuberosum]	2e-32	gb|AAG39059.1| NBS-kinase protein Z2 [Solanum tuberosum]	3e-35	ref|XP_004243783.1| PREDICTED: TMV resistance protein N-like [Solanum lycopersicum]	2e-32	ref|XP_004243783.1| PREDICTED: TMV resistance protein N-like [Solanum lycopersicum]	2e-32	1619229_x_at
27	0.00298258	1614868_at	5.86755	5.6795	6.04328	5.81058	6.25758	6.62425	7.02936	7.74333	7.44734	1614868_at	5.86344	6.23081	7.40668	1.54323	0.367361	2.91447	1.28999	1614868_at	0.00298258	gb:CB920940	gi:30135602	VVD047B11_352513 An expressed sequence tagdatabase for abiotic stressed berries of Vitis vinifera var.Chardonnay Vitis vinifera cDNA clone VVD047B11 5.	N\A	N\A	N\A	N\A	N/A	N/A	N/A	N/A	ref|NP_181742.2| DNA polymerase delta subunit 2 [Arabidopsis thaliana]	1.3	gb|AAB88640.1| putative DNA polymerase delta small subunit [Arabidopsis thaliana]	2.4	ref|XP_002881822.1| hypothetical protein ARALYDRAFT_483299 [Arabidopsis lyrata subsp. lyrata]	1.1	ref|XP_002881822.1| hypothetical protein ARALYDRAFT_483299 [Arabidopsis lyrata subsp. lyrata] gb|EFH58081.1| hypothetical protein ARALYDRAFT_483299 [Arabidopsis lyrata subsp. lyrata]	1.1	N/A	N/A	N/A	N/A	N/A	N/A	N/A	N/A	1614868_at
28	0.00540176	1618333_at	5.46535	5.75439	5.96597	6.54437	6.5836	6.11531	6.76659	7.75874	7.26103	1618333_at	5.72857	6.41443	7.26212	1.53355	0.68586	2.89497	1.60866	1618333_at	0.00540176	gb:CD798042	gi:32456868	EST 14423 Ripe Grape (harvested at 5 p.m.)Pedicles Lambda Triplex2 Library Vitis vinifera cDNA cloneP3CH05RP008D09 3'.	VIT_05s0020g03860	HMT3	Homocysteine S-methyltransferase 3	5:5513805-5518184	ref|XP_002283044.1| PREDICTED: homocysteine S-methyltransferase 3 isoform 1 [Vitis vinifera]	4e-79	ref|XP_002283044.1| PREDICTED: homocysteine S-methyltransferase 3 isoform 1 [Vitis vinifera] emb|CBI26290.3| unnamed protein product [Vitis vinifera]	1e-78	ref|NP_974482.1| homocysteine S-methyltransferase 2 [Arabidopsis thaliana]	3e-53	ref|NP_974482.1| homocysteine S-methyltransferase 2 [Arabidopsis thaliana] gb|AEE80455.1| homocysteine S-methyltransferase 2 [Arabidopsis thaliana]	6e-53	ref|XP_002878507.1| homocysteine S-methyltransferase AtHMT-2 [Arabidopsis lyrata subsp. lyrata]	3e-52	ref|XP_002878507.1| homocysteine S-methyltransferase AtHMT-2 [Arabidopsis lyrata subsp. lyrata] gb|EFH54766.1| homocysteine S-methyltransferase AtHMT-2 [Arabidopsis lyrata subsp. lyrata]	3e-52	ref|XP_006360759.1| PREDICTED: homocysteine S-methyltransferase 3-like isoform X4 [Solanum tuberosum]	2e-53	ref|XP_006360759.1| PREDICTED: homocysteine S-methyltransferase 3-like isoform X4 [Solanum tuberosum]	2e-53	ref|XP_004247586.1| PREDICTED: homocysteine S-methyltransferase 3-like [Solanum lycopersicum]	9e-53	ref|XP_004247586.1| PREDICTED: homocysteine S-methyltransferase 3-like [Solanum lycopersicum]	1e-52	1618333_at
29	0.000592721	1615626_at	10.4704	10.1796	10.9869	9.82442	9.8662	10.1458	12.2949	11.6496	12.0114	1615626_at	10.5457	9.94548	11.9853	1.43964	-0.60017	2.71253	0.659676	1615626_at	0.000592721	gb:CD005390	gi:30322128	VVB047F06_325334 An expressed sequence tagdatabase for abiotic stressed leaves of Vitis vinifera var. ChardonnayVitis vinifera cDNA clone VVB047F06 5.	N\A	N\A	N\A	N\A	ref|XP_002277495.2| PREDICTED: uncharacterized protein LOC100259879 [Vitis vinifera]	9e-148	ref|XP_002277495.2| PREDICTED: uncharacterized protein LOC100259879 [Vitis vinifera]	3e-147	ref|NP_568901.1| subtilase family protein [Arabidopsis thaliana]	2e-71	ref|NP_568901.1| subtilase family protein [Arabidopsis thaliana] gb|AED97155.1| subtilase family protein [Arabidopsis thaliana]	3e-71	ref|XP_002866313.1| subtilase family protein [Arabidopsis lyrata subsp. lyrata]	6e-72	ref|XP_002866313.1| subtilase family protein [Arabidopsis lyrata subsp. lyrata] gb|EFH42572.1| subtilase family protein [Arabidopsis lyrata subsp. lyrata]	6e-72	ref|XP_006339775.1| PREDICTED: xylem serine proteinase 1-like [Solanum tuberosum]	1e-70	ref|XP_006339775.1| PREDICTED: xylem serine proteinase 1-like [Solanum tuberosum]	1e-70	ref|XP_004235126.1| PREDICTED: LOW QUALITY PROTEIN: cucumisin-like [Solanum lycopersicum]	6e-93	ref|XP_004235126.1| PREDICTED: LOW QUALITY PROTEIN: cucumisin-like [Solanum lycopersicum]	6e-93	1615626_at
30	0.00330076	1618835_s_at	9.11393	8.61755	8.16985	9.67728	9.51491	9.38838	9.94468	10.2658	9.98639	1618835_s_at	8.63378	9.52686	10.0656	1.43185	0.893079	2.69793	1.85713	1618835_s_at	0.00330076	gb:BQ797163	gi:22012129	EST 6101 Ripening Grape berries Lambda ZapII Library Vitis vinifera cDNA clone RT062D05 3'.	VIT_14s0081g00030	PR4	Pathogenesis-related protein-4 (Chitinase )	14:7588347-7588991	ref|XP_002264720.1| PREDICTED: pathogenesis-related protein PR-4B [Vitis vinifera]	1e-83	ref|XP_002264720.1| PREDICTED: pathogenesis-related protein PR-4B [Vitis vinifera] emb|CBI35210.3| unnamed protein product [Vitis vinifera]	3e-83	ref|NP_187123.1| pathogenesis-related 4 [Arabidopsis thaliana]	5e-62	ref|NP_187123.1| pathogenesis-related 4 [Arabidopsis thaliana] sp|P43082.1|HEVL_ARATH RecName: Full=Hevein-like preproprotein; Contains: RecName: Full=CB-HEL; Contains: RecName: Full=CD-HEL; AltName: Full=RNase; Flags: Precursor gb|AAF04912.1|AC011437_27 hevein-like protein precursor [Arabidopsis thaliana] gb|AAK48963.1|AF370536_1 hevein-like protein precursor [Arabidopsis thaliana] gb|AAA20642.1…	9e-62	ref|XP_002884462.1| PR4-type protein [Arabidopsis lyrata subsp. lyrata]	4e-64	ref|XP_002884462.1| PR4-type protein [Arabidopsis lyrata subsp. lyrata] gb|EFH60721.1| PR4-type protein [Arabidopsis lyrata subsp. lyrata]	5e-64	ref|NP_001275628.1| wound-induced protein WIN2 precursor [Solanum tuberosum]	5e-63	ref|NP_001275628.1| wound-induced protein WIN2 precursor [Solanum tuberosum] sp|P09762.1|WIN2_SOLTU RecName: Full=Wound-induced protein WIN2; Flags: Precursor emb|CAA31852.1| WIN2 protein [Solanum tuberosum] gb|AFW90614.1| wound-induced protein WIN1 [Solanum tuberosum]	5e-63	ref|XP_004230091.1| PREDICTED: wound-induced protein WIN2 [Solanum lycopersicum]	5e-63	emb|CAC81819.1| pi1 [Solanum lycopersicum]	6e-64	1618835_s_at
31	0.00443469	1609765_s_at	4.85746	5.45155	5.83932	4.75498	5.08751	5.06692	6.50862	6.481	7.37031	1609765_s_at	5.38278	4.9698	6.78664	1.40386	-0.412972	2.64609	0.751075	1609765_s_at	0.00443469	gb:CB007712	gi:27585017	VVC048E03_142480 An expressed sequence tagdatabase for abiotic stressed berries of Vitis vinifera var.Chardonnay Vitis vinifera cDNA clone VVC048E03 5.	VIT_02s0025g04720	TT18	Leucoanthocyanidin dioxgenase	2:4282479-4283947	ref|NP_001268147.1| leucoanthocyanidin dioxygenase [Vitis vinifera]	1e-58	ref|NP_001268147.1| leucoanthocyanidin dioxygenase [Vitis vinifera] gb|ABM67590.1| anthocyanidin synthase [Vitis vinifera] gb|ACT65728.1| leucocyanidin oxygenase [Vitis vinifera]	4e-58	ref|NP_194018.1| leucoanthocyanidin dioxygenase-like protein [Arabidopsis thaliana]	7e-50	ref|NP_194018.1| leucoanthocyanidin dioxygenase-like protein [Arabidopsis thaliana] emb|CAA19802.1| anthocyanidin synthase-like protein [Arabidopsis thaliana] emb|CAB79242.1| anthocyanidin synthase-like protein [Arabidopsis thaliana] gb|AEE84670.1| leucoanthocyanidin dioxygenase-like protein [Arabidopsis thaliana]	1e-49	ref|XP_002867745.1| hypothetical protein ARALYDRAFT_492580 [Arabidopsis lyrata subsp. lyrata]	1e-48	ref|XP_002867745.1| hypothetical protein ARALYDRAFT_492580 [Arabidopsis lyrata subsp. lyrata] gb|EFH44004.1| hypothetical protein ARALYDRAFT_492580 [Arabidopsis lyrata subsp. lyrata]	1e-48	ref|XP_006358845.1| PREDICTED: leucoanthocyanidin dioxygenase-like [Solanum tuberosum]	1e-46	gb|AEJ90548.1| anthocyanin synthase [Solanum tuberosum]	1e-46	ref|XP_004250329.1| PREDICTED: flavonol synthase/flavanone 3-hydroxylase-like [Solanum lycopersicum]	8e-20	ref|XP_004250329.1| PREDICTED: flavonol synthase/flavanone 3-hydroxylase-like [Solanum lycopersicum]	8e-20	1609765_s_at
32	0.00430108	1609113_s_at	8.31724	8.66951	8.85566	9.23782	9.57662	9.75913	9.58604	10.3262	10.0542	1609113_s_at	8.61414	9.52452	9.9888	1.37466	0.910385	2.59307	1.87955	1609113_s_at	0.00430108	gb:BQ800383	gi:22015349	EST 7418 Veraison Grape berriesSuperScriptTM Plasmid Library Vitis vinifera cDNA clone PT009E11 3'.	VIT_13s0156g00150	Unknown	Unknown	13:23889012-23889722	ref|XP_002271097.1| PREDICTED: uncharacterized protein LOC100266637 [Vitis vinifera]	2e-41	ref|XP_002271097.1| PREDICTED: uncharacterized protein LOC100266637 [Vitis vinifera]	3e-40	ref|NP_565732.1| uncharacterized protein [Arabidopsis thaliana]	1e-13	ref|NP_565732.1| uncharacterized protein [Arabidopsis thaliana] gb|AAL77669.1| At2g31940/F20M17.2 [Arabidopsis thaliana] gb|AAM15278.1| Expressed protein [Arabidopsis thaliana] gb|AAM19920.1| At2g31940/F20M17.2 [Arabidopsis thaliana] gb|AAM63640.1| unknown [Arabidopsis thaliana] gb|AEC08606.1| uncharacterized protein AT2G31945 [Arabidopsis thaliana]	3e-13	ref|XP_002879352.1| hypothetical protein ARALYDRAFT_902234 [Arabidopsis lyrata subsp. lyrata]	2e-15	ref|XP_002879352.1| hypothetical protein ARALYDRAFT_902234 [Arabidopsis lyrata subsp. lyrata] gb|EFH55611.1| hypothetical protein ARALYDRAFT_902234 [Arabidopsis lyrata subsp. lyrata]	2e-14	ref|XP_006359148.1| PREDICTED: uncharacterized protein LOC102594709 [Solanum tuberosum]	5e-19	ref|XP_006359148.1| PREDICTED: uncharacterized protein LOC102594709 [Solanum tuberosum]	3e-18	ref|XP_004252037.1| PREDICTED: putative late blight resistance protein homolog R1B-16-like [Solanum lycopersicum]	4.6	ref|XP_004252037.1| PREDICTED: putative late blight resistance protein homolog R1B-16-like [Solanum lycopersicum]	4.8	1609113_s_at
33	0.00345895	1607262_at	5.98989	5.59484	5.13107	6.36421	6.43348	6.53782	6.72636	6.8822	7.2279	1607262_at	5.57193	6.44517	6.94549	1.37355	0.873235	2.59108	1.83177	1607262_at	0.00345895	gb:CF206222.1	gi:33400595	RR890915I0006_IIa_Ra_B10 Vitis sp.RR890915I Vitis hybrid cultivar cDNA clone RR890915I0006_IIa_Ra_B103'.	N\A	N\A	N\A	N\A	ref|XP_002280729.1| PREDICTED: uncharacterized protein LOC100257078 [Vitis vinifera]	8e-157	ref|XP_002280729.1| PREDICTED: uncharacterized protein LOC100257078 [Vitis vinifera]	2e-156	ref|NP_001030829.1| enhanced disease susceptibility 1 protein [Arabidopsis thaliana]	5e-36	gb|ABR46004.1| enhanced disease susceptibility 1 [Arabidopsis thaliana]	3e-37	ref|XP_002877595.1| enhanced disease susceptibility 1 [Arabidopsis lyrata subsp. lyrata]	6e-38	gb|ABR46009.1| enhanced disease susceptibility 1 [Arabidopsis lyrata]	5e-38	ref|XP_006354815.1| PREDICTED: uncharacterized protein LOC102598075 [Solanum tuberosum]	3e-61	ref|XP_006354815.1| PREDICTED: uncharacterized protein LOC102598075 [Solanum tuberosum]	2e-60	ref|XP_004241507.1| PREDICTED: uncharacterized protein LOC101256979 [Solanum lycopersicum]	1e-59	ref|XP_004241507.1| PREDICTED: uncharacterized protein LOC101256979 [Solanum lycopersicum] gb|AAX73302.1| EDS1 [Solanum lycopersicum]	1e-59	1607262_at
34	0.000159877	1610633_at	4.90928	4.8851	5.12298	5.01929	5.08756	5.34126	6.13307	6.5699	6.30121	1610633_at	4.97246	5.14937	6.33473	1.36227	0.176915	2.5709	1.13046	1610633_at	0.000159877	gb:BM438112	gi:18459834	VVA030F12_55719 An expressed sequence tagdatabase for abiotic stressed leaves of Vitis vinifera var. ChardonnayVitis vinifera cDNA clone VVA030F12 5.	VIT_09s0054g00530	ZFBBOX_13	Zinc finger (B-box type)	9:21166392-21167745	ref|NP_001268172.1| zinc finger protein-like [Vitis vinifera]	4e-13	ref|NP_001268172.1| zinc finger protein-like [Vitis vinifera] gb|ADN87331.1| zinc finger protein-like protein [Vitis vinifera]	1e-12	ref|NP_001031645.1| B-box type zinc finger-containing protein [Arabidopsis thaliana]	2e-26	ref|NP_001031645.1| B-box type zinc finger-containing protein [Arabidopsis thaliana] gb|ABF59389.1| unknown protein [Arabidopsis thaliana] gb|AEE83576.1| B-box type zinc finger-containing protein [Arabidopsis thaliana]	3e-26	ref|XP_002870251.1| DNA binding protein [Arabidopsis lyrata subsp. lyrata]	4e-27	ref|XP_002870251.1| DNA binding protein [Arabidopsis lyrata subsp. lyrata] gb|EFH46510.1| DNA binding protein [Arabidopsis lyrata subsp. lyrata]	4e-27	ref|XP_006360584.1| PREDICTED: uncharacterized protein LOC102586344 [Solanum tuberosum]	1e-28	ref|XP_006360584.1| PREDICTED: uncharacterized protein LOC102586344 [Solanum tuberosum]	1e-28	ref|XP_004243833.1| PREDICTED: uncharacterized protein LOC101247540 [Solanum lycopersicum]	2e-29	ref|XP_004243833.1| PREDICTED: uncharacterized protein LOC101247540 [Solanum lycopersicum]	2e-29	1610633_at
35	0.00244189	1613312_at	6.37087	6.14786	5.58545	6.35442	6.09881	6.42073	7.13891	7.46967	7.55801	1613312_at	6.03473	6.29132	7.38886	1.35414	0.256596	2.55644	1.19466	1613312_at	0.00244189	gb:CB972584	gi:30295790	CAB30001_IIa_Ra_A12 Cabernet SauvignonBerry Stage I - CAB3 Vitis vinifera cDNA clone CAB30001_IIa_Ra_A12 3'.	VIT_16s0050g02330	nuclease	Regulator of nonsense transcripts 1	16:19246766-19251912	ref|XP_002267012.2| PREDICTED: uncharacterized protein LOC100267290 [Vitis vinifera]	4e-113	emb|CBI22564.3| unnamed protein product [Vitis vinifera]	1e-113	ref|NP_176754.1| P-loop containing nucleoside triphosphate hydrolases superfamily protein [Arabidopsis thaliana]	5e-28	ref|NP_176754.1| P-loop containing nucleoside triphosphate hydrolases superfamily protein [Arabidopsis thaliana] gb|AEE34422.1| P-loop containing nucleoside triphosphate hydrolases superfamily protein [Arabidopsis thaliana]	9e-28	ref|XP_002888457.1| predicted protein [Arabidopsis lyrata subsp. lyrata]	2e-26	ref|XP_002888457.1| predicted protein [Arabidopsis lyrata subsp. lyrata] gb|EFH64716.1| predicted protein [Arabidopsis lyrata subsp. lyrata]	3e-26	ref|XP_006343308.1| PREDICTED: uncharacterized protein LOC102596395 [Solanum tuberosum]	4e-35	ref|XP_006343308.1| PREDICTED: uncharacterized protein LOC102596395 [Solanum tuberosum]	4e-35	ref|XP_004234494.1| PREDICTED: uncharacterized protein LOC101258828 [Solanum lycopersicum]	5e-35	ref|XP_004234494.1| PREDICTED: uncharacterized protein LOC101258828 [Solanum lycopersicum]	5e-35	1613312_at
36	0.00549002	1621051_at	5.62956	5.55426	5.78333	6.02186	5.99998	5.962	7.17651	7.44622	6.38933	1621051_at	5.65572	5.99461	7.00402	1.3483	0.338895	2.54612	1.26479	1621051_at	0.00549002	gb:CK136957.1	gi:38629037	VRJ91 Vitis riparia endodormant bud - VRJVitis riparia cDNA clone VRJ91 3'.	N\A	N\A	N\A	N\A	ref|XP_003633361.1| PREDICTED: UDP-glucose flavonoid 3-O-glucosyltransferase 6-like [Vitis vinifera]	5e-135	ref|XP_003633361.1| PREDICTED: UDP-glucose flavonoid 3-O-glucosyltransferase 6-like [Vitis vinifera]	2e-134	ref|NP_188813.1| UDP-glycosyltransferase HYR1 [Arabidopsis thaliana]	1e-77	ref|NP_188813.1| UDP-glycosyltransferase HYR1 [Arabidopsis thaliana] sp|Q9LSY8.1|U71B2_ARATH RecName: Full=UDP-glycosyltransferase 71B2; AltName: Full=Protein HYPOSTATIN RESISTANCE 1 gb|AAK50110.1|AF372973_1 AT3g21760/MSD21_7 [Arabidopsis thaliana] gb|AAL16251.1|AF428321_1 AT3g21760/MSD21_7 [Arabidopsis thaliana] dbj|BAB02838.1| UTP-glucose glucosyltransferase [Arabidopsis thaliana] gb|AAM98185.1…	2e-77	ref|XP_002883317.1| UDP-glucoronosyl/UDP-glucosyl transferase family protein [Arabidopsis lyrata subsp. lyrata]	9e-80	ref|XP_002883317.1| UDP-glucoronosyl/UDP-glucosyl transferase family protein [Arabidopsis lyrata subsp. lyrata] gb|EFH59576.1| UDP-glucoronosyl/UDP-glucosyl transferase family protein [Arabidopsis lyrata subsp. lyrata]	1e-79	ref|XP_006353726.1| PREDICTED: putative UDP-glucose flavonoid 3-O-glucosyltransferase 3-like [Solanum tuberosum]	6e-80	ref|XP_006353726.1| PREDICTED: putative UDP-glucose flavonoid 3-O-glucosyltransferase 3-like [Solanum tuberosum]	6e-80	ref|XP_004243652.1| PREDICTED: putative UDP-glucose flavonoid 3-O-glucosyltransferase 3-like [Solanum lycopersicum]	6e-80	ref|XP_004243652.1| PREDICTED: putative UDP-glucose flavonoid 3-O-glucosyltransferase 3-like [Solanum lycopersicum]	6e-80	1621051_at
37	0.00123995	1615622_at	9.24299	9.25138	9.72471	9.86025	10.0729	9.70475	10.8524	10.4688	10.887	1615622_at	9.40636	9.8793	10.7361	1.32971	0.472942	2.51352	1.38794	1615622_at	0.00123995	gb:CB339248	gi:28958508	CA23EI03IVRb_B07 Cabernet Sauvignon Leaf -CA23EI Vitis vinifera cDNA clone CA23EI03IVRb_B07 3'.	VIT_10s0116g01650	2015-04-01	5'-adenylylsulfate reductase (APR1)	10:885317-888353	ref|XP_003632943.1| PREDICTED: 5'-adenylylsulfate reductase 3, chloroplastic-like isoform 1 [Vitis vinifera]	3e-137	ref|XP_003632943.1| PREDICTED: 5'-adenylylsulfate reductase 3, chloroplastic-like isoform 1 [Vitis vinifera]	9e-137	ref|NP_193930.1| 5'-adenylylsulfate reductase 3 [Arabidopsis thaliana]	5e-102	gb|AAM65133.1| PRH26 protein [Arabidopsis thaliana]	3e-102	ref|XP_002867800.1| PRH26 protein [Arabidopsis lyrata subsp. lyrata]	4e-101	ref|XP_002867800.1| PRH26 protein [Arabidopsis lyrata subsp. lyrata] gb|EFH44059.1| PRH26 protein [Arabidopsis lyrata subsp. lyrata]	5e-101	ref|XP_006350478.1| PREDICTED: 5'-adenylylsulfate reductase 1, chloroplastic-like [Solanum tuberosum]	2e-112	ref|XP_006350478.1| PREDICTED: 5'-adenylylsulfate reductase 1, chloroplastic-like [Solanum tuberosum]	3e-112	ref|NP_001233829.1| adenylyl-sulfate reductase [Solanum lycopersicum]	5e-113	ref|NP_001233829.1| adenylyl-sulfate reductase [Solanum lycopersicum] gb|AAU03359.1| adenylyl-sulfate reductase [Solanum lycopersicum]	5e-113	1615622_at
38	0.00140317	1618942_at	7.62578	7.40896	7.51606	8.08263	8.07854	8.08658	8.38717	8.8016	9.12748	1618942_at	7.51693	8.08258	8.77208	1.25515	0.565651	2.38692	1.48005	1618942_at	0.00140317	gb:CA817511	gi:26266448	CA12EI203IVR_G03 Cabernet Sauvignon Leaf -CA12EI Vitis vinifera cDNA clone CA12EI203IVR_G03 3'.	VIT_18s0122g00780	PHT1_9	Inorganic phosphate transporter	18:579088-582030	ref|XP_002274930.1| PREDICTED: probable inorganic phosphate transporter 1-9 [Vitis vinifera]	1e-100	ref|XP_002274930.1| PREDICTED: probable inorganic phosphate transporter 1-9 [Vitis vinifera]	4e-100	ref|NP_177769.1| putative inorganic phosphate transporter 1-9 [Arabidopsis thaliana]	2e-48	ref|NP_177769.1| putative inorganic phosphate transporter 1-9 [Arabidopsis thaliana] sp|Q9S735.1|PHT19_ARATH RecName: Full=Probable inorganic phosphate transporter 1-9; Short=AtPht1;9; AltName: Full=H(+)/Pi cotransporter gb|AAF16658.1|AC012394_7 putative phosphate transporter; 23587-26346 [Arabidopsis thaliana] gb|AAG51941.1|AC015450_2 putative phosphate transporter; 18176-15417 [Arabidopsis thal…	3e-48	ref|XP_002889083.1| hypothetical protein ARALYDRAFT_476800 [Arabidopsis lyrata subsp. lyrata]	9e-50	ref|XP_002889083.1| hypothetical protein ARALYDRAFT_476800 [Arabidopsis lyrata subsp. lyrata] gb|EFH65342.1| hypothetical protein ARALYDRAFT_476800 [Arabidopsis lyrata subsp. lyrata]	1e-49	ref|XP_006342170.1| PREDICTED: probable inorganic phosphate transporter 1-9-like [Solanum tuberosum]	7e-53	ref|XP_006342170.1| PREDICTED: probable inorganic phosphate transporter 1-9-like [Solanum tuberosum]	7e-53	ref|NP_001234043.1| inorganic phosphate transporter [Solanum lycopersicum] ref|XP_004234039.1| PREDICTED: probable inorganic phosphate transporter 1-3-like [Solanum lycopersicum]	2e-35	ref|NP_001234043.1| inorganic phosphate transporter [Solanum lycopersicum] ref|XP_004234039.1| PREDICTED: probable inorganic phosphate transporter 1-3-like [Solanum lycopersicum] gb|AAB82147.1| inorganic phosphate transporter [Solanum lycopersicum]	2e-35	1618942_at
39	0.00184539	1613566_at	4.75891	4.85417	5.07014	4.51914	4.81309	5.16229	5.82581	6.41155	6.07304	1613566_at	4.89441	4.8315	6.10347	1.20906	-0.0629027	2.31187	0.957336	1613566_at	0.00184539	gb:CD718331	gi:32269172	VVB148H10_408569 An expressed sequence tagdatabase for abiotic stressed leaves of Vitis vinifera var. ChardonnayVitis vinifera cDNA clone VVB148H10 5.	VIT_01s0010g03600	REF	Rubber elongation factor (REF)	1:20940834-20943043	ref|XP_002278036.1| PREDICTED: REF/SRPP-like protein At1g67360-like [Vitis vinifera]	0.0001	emb|CBI27653.3| unnamed protein product [Vitis vinifera]	5e-05	ref|NP_176904.1| REF/SRPP-like protein [Arabidopsis thaliana] ref|NP_849856.1| REF/SRPP-like protein [Arabidopsis thaliana]	0.017	ref|NP_176904.1| REF/SRPP-like protein [Arabidopsis thaliana] ref|NP_849856.1| REF/SRPP-like protein [Arabidopsis thaliana] sp|Q9FYF7.1|Y1736_ARATH RecName: Full=REF/SRPP-like protein At1g67360 gb|AAG00248.1|AC002130_13 F1N21.18 [Arabidopsis thaliana] gb|AAK93588.1| putative stress related protein [Arabidopsis thaliana] gb|AAM14352.1| putative stress related protein [Arabidopsis thaliana] gb|AAM6…	0.033	ref|XP_002888592.1| rubber elongation factor family protein [Arabidopsis lyrata subsp. lyrata]	0.012	ref|XP_002888592.1| rubber elongation factor family protein [Arabidopsis lyrata subsp. lyrata] gb|EFH64851.1| rubber elongation factor family protein [Arabidopsis lyrata subsp. lyrata]	0.012	ref|XP_006352188.1| PREDICTED: REF/SRPP-like protein At1g67360-like [Solanum tuberosum]	0.12	ref|XP_006352188.1| PREDICTED: REF/SRPP-like protein At1g67360-like [Solanum tuberosum]	0.12	ref|XP_004239210.1| PREDICTED: REF/SRPP-like protein At1g67360-like [Solanum lycopersicum]	0.024	ref|XP_004239210.1| PREDICTED: REF/SRPP-like protein At1g67360-like [Solanum lycopersicum]	0.025	1613566_at
40	0.00242042	1613962_at	9.09527	8.68223	8.41031	9.27201	9.31496	9.36804	9.95936	9.7047	10.1395	1613962_at	8.72927	9.31834	9.93452	1.20525	0.589067	2.30577	1.50427	1613962_at	0.00242042	gb:CF215691	gi:33410064	CAST0002_IIIR_H12 Vitis vinifera cv.cabernet sauvignon Stem - CAST Vitis vinifera cDNA cloneCAST0002_IIIR_H12 3'.	VIT_13s0106g00230	ankyrin repeat	Ankyrin	13:9685076-9701385	ref|XP_002263753.1| PREDICTED: ankyrin repeat-containing protein At3g12360-like [Vitis vinifera]	1e-75	emb|CBI35224.3| unnamed protein product [Vitis vinifera]	3e-75	ref|NP_196090.1| Ankyrin repeat family protein [Arabidopsis thaliana]	6e-29	ref|NP_196090.1| Ankyrin repeat family protein [Arabidopsis thaliana] emb|CAB86012.1| putative protein [Arabidopsis thaliana] dbj|BAB08974.1| unnamed protein product [Arabidopsis thaliana] gb|AED90773.1| Ankyrin repeat family protein [Arabidopsis thaliana]	1e-28	ref|XP_002873164.1| hypothetical protein ARALYDRAFT_325107 [Arabidopsis lyrata subsp. lyrata]	5e-28	ref|XP_002873164.1| hypothetical protein ARALYDRAFT_325107 [Arabidopsis lyrata subsp. lyrata] gb|EFH49423.1| hypothetical protein ARALYDRAFT_325107 [Arabidopsis lyrata subsp. lyrata]	5e-28	ref|XP_006365060.1| PREDICTED: ankyrin repeat-containing protein At3g12360-like [Solanum tuberosum]	3e-25	ref|XP_006365060.1| PREDICTED: ankyrin repeat-containing protein At3g12360-like [Solanum tuberosum]	4e-25	ref|XP_004233906.1| PREDICTED: ankyrin repeat-containing protein At3g12360-like [Solanum lycopersicum]	3e-26	ref|XP_004233906.1| PREDICTED: ankyrin repeat-containing protein At3g12360-like [Solanum lycopersicum]	3e-26	1613962_at
41	0.00487999	1609419_at	4.53107	4.71403	4.71401	4.46945	4.70027	5.37539	5.76252	5.85801	5.80958	1609419_at	4.65304	4.84837	5.81004	1.157	0.195332	2.22993	1.14499	1609419_at	0.00487999	gb:CF206582.1	gi:33400955	RR890915I0007_IIIc_Rc_C01 Vitis sp.RR890915I Vitis hybrid cultivar cDNA clone RR890915I0007_IIIc_Rc_C013'.	VIT_03s0132g00070	HVA22A	ATHVA22A (Arabidopsis thaliana HVA22 homologue A)	3:11397436-11402211	ref|XP_002265802.1| PREDICTED: uncharacterized protein LOC100245618 [Vitis vinifera]	6e-125	emb|CBI29374.3| unnamed protein product [Vitis vinifera]	4e-128	ref|NP_177592.1| HVA22-like protein A [Arabidopsis thaliana]	2e-42	ref|NP_177592.1| HVA22-like protein A [Arabidopsis thaliana] sp|Q9S7V4.1|HA22A_ARATH RecName: Full=HVA22-like protein a; Short=AtHVA22a gb|AAD31885.1|AF141977_1 AtHVA22a [Arabidopsis thaliana] gb|AAG52361.1|AC011765_13 AtHVA22a; 65476-64429 [Arabidopsis thaliana] gb|AAD31879.1| AtHVA22a [Arabidopsis thaliana] dbj|BAC43415.1| putative AtHVA22a [Arabidopsis thaliana] gb|AAO63912.1| putative AtHVA22…	4e-42	ref|XP_002888982.1| hypothetical protein ARALYDRAFT_476588 [Arabidopsis lyrata subsp. lyrata]	1e-42	ref|XP_002888982.1| hypothetical protein ARALYDRAFT_476588 [Arabidopsis lyrata subsp. lyrata] gb|EFH65241.1| hypothetical protein ARALYDRAFT_476588 [Arabidopsis lyrata subsp. lyrata]	6e-42	ref|XP_006359780.1| PREDICTED: uncharacterized protein LOC102601879 [Solanum tuberosum]	1e-44	ref|XP_006359780.1| PREDICTED: uncharacterized protein LOC102601879 [Solanum tuberosum]	8e-44	ref|XP_004248789.1| PREDICTED: uncharacterized protein LOC101266465 [Solanum lycopersicum]	7e-46	ref|XP_004248789.1| PREDICTED: uncharacterized protein LOC101266465 [Solanum lycopersicum]	7e-46	1609419_at
42	0.00186962	1608945_at	6.38928	6.80642	6.79795	6.44913	6.74804	6.81451	7.46985	7.9269	8.02497	1608945_at	6.66455	6.67056	7.80724	1.14269	0.00601267	2.20793	1.00418	1608945_at	0.00186962	gb:BQ793580	gi:22008546	EST 2518 Veraison Grape berries Lambda ZapII Library Vitis vinifera cDNA clone TB005C09 3'.	VIT_05s0062g00480	XTR7	Xyloglucan endo-transglycosylase, C-terminal	5:18634388-18636040	ref|XP_002266082.1| PREDICTED: brassinosteroid-regulated protein BRU1 isoform 1 [Vitis vinifera]	2e-88	ref|XP_002266082.1| PREDICTED: brassinosteroid-regulated protein BRU1 isoform 1 [Vitis vinifera]	2e-87	ref|NP_566738.1| xyloglucan endotransglucosylase/hydrolase protein 16 [Arabidopsis thaliana]	3e-69	emb|CAB10192.1| xyloglucan endotransglycosylase-related protein XTR-7 [Arabidopsis thaliana] emb|CAB78455.1| xyloglucan endotransglycosylase-related protein XTR-7 [Arabidopsis thaliana]	6e-69	ref|XP_002883457.1| hypothetical protein ARALYDRAFT_479888 [Arabidopsis lyrata subsp. lyrata]	4e-70	ref|XP_002883457.1| hypothetical protein ARALYDRAFT_479888 [Arabidopsis lyrata subsp. lyrata] gb|EFH59716.1| hypothetical protein ARALYDRAFT_479888 [Arabidopsis lyrata subsp. lyrata]	2e-69	ref|XP_006358761.1| PREDICTED: brassinosteroid-regulated protein BRU1-like [Solanum tuberosum]	1e-70	ref|XP_006358761.1| PREDICTED: brassinosteroid-regulated protein BRU1-like [Solanum tuberosum]	9e-70	ref|XP_004247897.1| PREDICTED: brassinosteroid-regulated protein BRU1 [Solanum lycopersicum]	2e-69	ref|XP_004247897.1| PREDICTED: brassinosteroid-regulated protein BRU1 [Solanum lycopersicum]	2e-69	1608945_at
43	0.00273571	1615506_at	7.2283	6.90914	7.20302	7.75744	7.29006	7.58888	7.93486	8.37125	8.41083	1615506_at	7.11349	7.54546	8.23898	1.12549	0.431972	2.18176	1.34908	1615506_at	0.00273571	gb:CB339203	gi:28958419	CA23EI03IVRb_G01 Cabernet Sauvignon Leaf -CA23EI Vitis vinifera cDNA clone CA23EI03IVRb_G01 3'.	N\A	N\A	N\A	N\A	ref|XP_003631962.1| PREDICTED: uncharacterized protein LOC100855226 [Vitis vinifera]	0.002	emb|CAN68598.1| hypothetical protein VITISV_003488 [Vitis vinifera]	3e-16	ref|NP_194047.2| cysteine-rich receptor-like protein kinase 8 [Arabidopsis thaliana]	0.002	dbj|BAA97087.1| copia-type pol polyprotein-like [Arabidopsis thaliana]	3e-14	ref|XP_002875132.1| hypothetical protein ARALYDRAFT_484164 [Arabidopsis lyrata subsp. lyrata]	4.4	gb|ABW81031.1| LTRGag-pol-polymerase 3 [Arabidopsis lyrata subsp. lyrata]	0.13	ref|XP_006347867.1| PREDICTED: uncharacterized mitochondrial protein AtMg00820-like [Solanum tuberosum]	0.0005	ref|XP_006347867.1| PREDICTED: uncharacterized mitochondrial protein AtMg00820-like [Solanum tuberosum]	0.0005	ref|XP_004237326.1| PREDICTED: uncharacterized protein LOC101252478 [Solanum lycopersicum]	1e-13	ref|XP_004237326.1| PREDICTED: uncharacterized protein LOC101252478 [Solanum lycopersicum]	1e-13	1615506_at
44	0.000781882	1611074_at	6.62981	6.61002	6.13597	6.95505	6.97356	6.86337	7.60959	7.62618	7.43753	1611074_at	6.4586	6.93066	7.55777	1.09917	0.472058	2.14231	1.38709	1611074_at	0.000781882	gb:CF212362	gi:33406735	CGF1000658_A03 Vitis vinifera cv. cabernetsauvignon Stem - CAST Vitis vinifera cDNA clone CAST0005_IVR_A03 3'.	VIT_01s0146g00400	protein binding	Humj1	1:22268149-22269634	ref|XP_002263113.1| PREDICTED: uncharacterized protein LOC100247256 [Vitis vinifera]	6e-52	emb|CBI38180.3| unnamed protein product [Vitis vinifera]	1e-51	ref|NP_180909.2| uncharacterized protein [Arabidopsis thaliana]	1e-20	gb|AAB80668.1| hypothetical protein [Arabidopsis thaliana]	2e-20	ref|XP_002879456.1| hypothetical protein ARALYDRAFT_902425 [Arabidopsis lyrata subsp. lyrata]	9e-22	ref|XP_002879456.1| hypothetical protein ARALYDRAFT_902425 [Arabidopsis lyrata subsp. lyrata] gb|EFH55715.1| hypothetical protein ARALYDRAFT_902425 [Arabidopsis lyrata subsp. lyrata]	1e-21	ref|XP_006361918.1| PREDICTED: probable inactive serine/threonine-protein kinase scy1-like [Solanum tuberosum]	1e-13	ref|XP_006361918.1| PREDICTED: probable inactive serine/threonine-protein kinase scy1-like [Solanum tuberosum]	1e-13	ref|XP_004228439.1| PREDICTED: uncharacterized protein LOC101266440 [Solanum lycopersicum]	9e-16	ref|XP_004228439.1| PREDICTED: uncharacterized protein LOC101266440 [Solanum lycopersicum]	9e-16	1611074_at
45	0.0010798	1611563_at	7.45541	7.61594	7.1576	7.4843	7.21661	7.50933	8.49616	8.27229	8.7543	1611563_at	7.40965	7.40341	8.50758	1.09794	-0.00623833	2.14048	0.995685	1611563_at	0.0010798	gb:CF213078	gi:33407451	CGF1000634_F12 Vitis vinifera cv. cabernetsauvignon Stem - CAST Vitis vinifera cDNA clone CAST0003_IIIR_F12 3'.	VIT_01s0010g03870	Unknown protein	Unknown protein	1:21230924-21231345	ref|XP_003631357.1| PREDICTED: uncharacterized protein LOC100852987 [Vitis vinifera]	1e-41	ref|XP_003631357.1| PREDICTED: uncharacterized protein LOC100852987 [Vitis vinifera]	3e-41	ref|NP_190435.1| uncharacterized protein [Arabidopsis thaliana]	2e-28	ref|NP_190435.1| uncharacterized protein [Arabidopsis thaliana] emb|CAB62355.1| putative protein [Arabidopsis thaliana] gb|AEE78441.1| uncharacterized protein AT3G48660 [Arabidopsis thaliana]	3e-28	ref|XP_002875914.1| hypothetical protein ARALYDRAFT_323459 [Arabidopsis lyrata subsp. lyrata]	4e-28	ref|XP_002875914.1| hypothetical protein ARALYDRAFT_323459 [Arabidopsis lyrata subsp. lyrata] gb|EFH52173.1| hypothetical protein ARALYDRAFT_323459 [Arabidopsis lyrata subsp. lyrata]	4e-28	ref|XP_006352171.1| PREDICTED: uncharacterized protein LOC102585729 [Solanum tuberosum]	6e-28	ref|XP_006352171.1| PREDICTED: uncharacterized protein LOC102585729 [Solanum tuberosum]	7e-28	ref|XP_004241488.1| PREDICTED: uncharacterized protein LOC101251388 [Solanum lycopersicum]	5e-29	ref|XP_004241488.1| PREDICTED: uncharacterized protein LOC101251388 [Solanum lycopersicum]	5e-29	1611563_at
46	0.00128741	1616889_at	7.31943	7.36626	7.42327	7.46598	7.38312	7.62243	8.34046	8.83982	8.19916	1616889_at	7.36965	7.49051	8.45981	1.09016	0.12086	2.12898	1.08738	1616889_at	0.00128741	gb:CB348538	gi:29782856	CAB2SG0005_IIIaR_C09 Cabernet SauvignonBerry - CAB2SG Vitis vinifera cDNA clone CAB2SG0005_IIIaR_C09 3'.	VIT_16s0022g00510	HSP23.6-MITO	Heat shock 22 kDa protein	16:11604847-11606213	ref|XP_002267332.1| PREDICTED: 23.6 kDa heat shock protein, mitochondrial isoform 1 [Vitis vinifera] ref|XP_003634050.1| PREDICTED: 23.6 kDa heat shock protein, mitochondrial isoform 2 [Vitis vinifera]	8e-79	ref|XP_002267332.1| PREDICTED: 23.6 kDa heat shock protein, mitochondrial isoform 1 [Vitis vinifera] ref|XP_003634050.1| PREDICTED: 23.6 kDa heat shock protein, mitochondrial isoform 2 [Vitis vinifera] emb|CAN66697.1| hypothetical protein VITISV_022536 [Vitis vinifera] emb|CBI24596.3| unnamed protein product [Vitis vinifera]	2e-78	ref|NP_194250.1| small heat shock protein 23.6 [Arabidopsis thaliana]	2e-43	emb|CAA72613.1| hypothetical protein [Arabidopsis thaliana]	2e-46	ref|XP_002869686.1| hypothetical protein ARALYDRAFT_492313 [Arabidopsis lyrata subsp. lyrata]	2e-46	ref|XP_002869686.1| hypothetical protein ARALYDRAFT_492313 [Arabidopsis lyrata subsp. lyrata] gb|EFH45945.1| hypothetical protein ARALYDRAFT_492313 [Arabidopsis lyrata subsp. lyrata]	2e-46	ref|XP_006355458.1| PREDICTED: small heat shock protein, chloroplastic-like [Solanum tuberosum]	2e-41	ref|XP_006355458.1| PREDICTED: small heat shock protein, chloroplastic-like [Solanum tuberosum]	2e-41	ref|NP_001233872.1| mitochondrial small heat shock protein [Solanum lycopersicum]	3e-41	ref|NP_001233872.1| mitochondrial small heat shock protein [Solanum lycopersicum] dbj|BAA32547.1| mitochondrial small heat shock protein [Solanum lycopersicum]	3e-41	1616889_at
47	0.000634594	1606846_at	6.36772	6.689	6.84774	6.42196	6.39605	6.42302	7.59645	7.52846	8.0442	1606846_at	6.63482	6.41368	7.72304	1.08822	-0.221141	2.12611	0.857887	1606846_at	0.000634594	gb:CB005417	gi:27582722	VVC021F09_137004 An expressed sequence tagdatabase for abiotic stressed berries of Vitis vinifera var.Chardonnay Vitis vinifera cDNA clone VVC021F09 5.	VIT_03s0063g01150	oxidoreductase	Nodulin 1A, Senescence-associated	3:4642814-4644285	ref|XP_003631618.1| PREDICTED: gibberellin 20 oxidase 1-like [Vitis vinifera]	4e-71	ref|XP_003631618.1| PREDICTED: gibberellin 20 oxidase 1-like [Vitis vinifera] emb|CBI32473.3| unnamed protein product [Vitis vinifera]	1e-70	ref|NP_001189931.1| 2-oxoglutarate (2OG) and Fe(II)-dependent oxygenase superfamily protein [Arabidopsis thaliana]	4e-35	ref|NP_001189931.1| 2-oxoglutarate (2OG) and Fe(II)-dependent oxygenase superfamily protein [Arabidopsis thaliana] gb|AEE76183.1| 2-oxoglutarate (2OG) and Fe(II)-dependent oxygenase superfamily protein [Arabidopsis thaliana]	8e-35	ref|XP_002885289.1| hypothetical protein ARALYDRAFT_479418 [Arabidopsis lyrata subsp. lyrata]	2e-34	ref|XP_002885289.1| hypothetical protein ARALYDRAFT_479418 [Arabidopsis lyrata subsp. lyrata] gb|EFH61548.1| hypothetical protein ARALYDRAFT_479418 [Arabidopsis lyrata subsp. lyrata]	2e-34	ref|XP_006346492.1| PREDICTED: codeine O-demethylase-like [Solanum tuberosum]	4e-49	ref|XP_006346492.1| PREDICTED: codeine O-demethylase-like [Solanum tuberosum]	2e-48	ref|XP_004230829.1| PREDICTED: naringenin,2-oxoglutarate 3-dioxygenase-like [Solanum lycopersicum]	3e-50	ref|XP_004230829.1| PREDICTED: naringenin,2-oxoglutarate 3-dioxygenase-like [Solanum lycopersicum]	3e-50	1606846_at
48	0.00423948	1622324_at	6.20139	5.70903	6.0387	6.69863	6.82461	6.58269	7.39541	6.77195	7.02872	1622324_at	5.98304	6.70198	7.06536	1.08232	0.718935	2.11744	1.64597	1622324_at	0.00423948	gb:CF568845	gi:34994928	FAMU_USDA_FP_00066 Vitis shuttleworthii L.,grape Vitis shuttleworthii cDNA 5'.	VIT_00s0283g00030	CNX1	Calnexin 1 (CNX1)	Un:21173412-21176682	ref|XP_002277666.1| PREDICTED: calnexin homolog [Vitis vinifera]	4e-125	ref|XP_002277666.1| PREDICTED: calnexin homolog [Vitis vinifera]	1e-124	ref|NP_200987.1| calnexin 1 [Arabidopsis thaliana]	2e-113	ref|NP_200987.1| calnexin 1 [Arabidopsis thaliana] sp|P29402.1|CALX1_ARATH RecName: Full=Calnexin homolog 1; Flags: Precursor emb|CAA79144.1| calnexin homolog [Arabidopsis thaliana] dbj|BAB10079.1| calnexin homolog precursor [Arabidopsis thaliana] gb|AAL24362.1| calnexin homolog precursor [Arabidopsis thaliana] gb|AAM47988.1| calnexin-like protein precursor [Arabidopsis thaliana] gb|AAM63911.1| c…	3e-113	ref|XP_002866454.1| calnexin 1 [Arabidopsis lyrata subsp. lyrata]	5e-114	ref|XP_002866454.1| calnexin 1 [Arabidopsis lyrata subsp. lyrata] gb|EFH42713.1| calnexin 1 [Arabidopsis lyrata subsp. lyrata]	5e-114	ref|XP_006341454.1| PREDICTED: calnexin homolog [Solanum tuberosum]	8e-111	ref|XP_006341454.1| PREDICTED: calnexin homolog [Solanum tuberosum]	8e-111	ref|NP_001234129.1| calnexin-like protein precursor [Solanum lycopersicum]	1e-111	ref|NP_001234129.1| calnexin-like protein precursor [Solanum lycopersicum] dbj|BAD99512.1| calnexin-like protein [Solanum lycopersicum]	1e-111	1622324_at
49	0.00056617	1621384_at	10.2319	9.75715	9.88195	10.1369	10.0935	10.2022	10.9528	10.9291	11.2195	1621384_at	9.957	10.1442	11.0338	1.07684	0.187163	2.10941	1.13852	1621384_at	0.00056617	gb:AY046417.1	gi:22074204	Vitis vinifera proline rich protein 2(PRP2) mRNA, complete cds	VIT_05s0049g00730	No hit	No hit	5:7762545-7763194	ref|XP_002285004.1| PREDICTED: uncharacterized protein LOC100251029 [Vitis vinifera]	2e-11	emb|CBI23621.3| unnamed protein product [Vitis vinifera]	9e-20	ref|NP_567745.1| antitermination NusB domain-containing protein [Arabidopsis thaliana]	2.0	N/A	N/A	ref|XP_002867567.1| antitermination NusB domain-containing protein [Arabidopsis lyrata subsp. lyrata]	1.7	N/A	N/A	ref|XP_006345125.1| PREDICTED: uncharacterized protein LOC102591099 [Solanum tuberosum]	2.6	ref|XP_006345125.1| PREDICTED: uncharacterized protein LOC102591099 [Solanum tuberosum]	2.8	ref|XP_004245409.1| PREDICTED: uncharacterized protein LOC101257096 [Solanum lycopersicum]	6.0	N/A	N/A	1621384_at
50	0.00393822	1621176_at	4.70582	4.96537	5.15917	5.38928	5.40269	5.07936	5.83493	6.34889	5.86421	1621176_at	4.94345	5.29044	6.01601	1.07256	0.34699	2.10316	1.2719	1621176_at	0.00393822	gb:CF202746.1	gi:33397119	RR890915N0006_IIa_Ra_H05 Vitis sp.RR890915N Vitis hybrid cultivar cDNA clone RR890915N0006_IIa_Ra_H053'.	VIT_15s0024g00400	NBS-LRR	R protein MLA10	15:582271-585735	ref|XP_002275171.1| PREDICTED: putative disease resistance protein RGA4 [Vitis vinifera]	6.4	N/A	N/A	N/A	N/A	N/A	N/A	ref|XP_002867367.1| predicted protein [Arabidopsis lyrata subsp. lyrata]	8.7	ref|XP_002867367.1| predicted protein [Arabidopsis lyrata subsp. lyrata] gb|EFH43626.1| predicted protein [Arabidopsis lyrata subsp. lyrata]	9.2	ref|XP_006362348.1| PREDICTED: transmembrane protein 87B-like [Solanum tuberosum]	7.5	ref|XP_006362348.1| PREDICTED: transmembrane protein 87B-like [Solanum tuberosum]	7.9	N/A	N/A	N/A	N/A	1621176_at
[truncated: 253 more rows]
[truncated: 28 more columns]

## Sheet: PM&SA
No.	p-value	Affimetrix Gene ID	Control-1	Control-2	Control-3	PM-1	PM-2	PM-3	SA-1	SA-2	SA-3	Affymetrix Gene ID	Control Average	PM Average	SA Average	SA-Control Log2	PM-Control Log2	SA/Control Linear	PM/Control Linear	Affimetrix Gene ID	p-value	GeneBank	GeneIndex	EST					Vitis vinifera				Arabidopsis thaliana				Arabidopsis lyrata				Solanum tuberosum				Solanum lycopersicum				GeneID
[truncated: 183 more rows]
[truncated: 21 more columns]

## Sheet: MapMan database
Affymetrix Gene ID	BinCode	BinName	Type	Description	Fold Change	PM	SA	PM&SA	Affymterix Gene ID	TAIR ID	Most closely related Arabidopsis homologue	DOWN	UP
[truncated: 706 more rows]

[truncated: 1 more sheets: KEGG database]
